# Supplementary material for: A data-driven approach links microglia to pathology and prognosis in amyotrophic lateral sclerosis
Source: Acta Neuropathol Commun. 2017 Mar 16;5:23. doi: 10.1186/s40478-017-0424-x (PMC5353945; doi:10.1186/s40478-017-0424-x)
Supplement: Additional file 2: Tables S1–S8. — Contain gene lists used in the analysis. (XLSX 317 kb) [file 40478_2017_424_MOESM2_ESM.xlsx]

## Sheet: Table S1
Transcripts and network modules correlated with ALS motor neuron pathology
Genes Correlated with Motor Neuron Pathology	Module 1	Module 2	Module 3	Module 4	Module 5	Module 6	Module 7	Module 8	Module 9	Module 10	Module 11	Module 12	Module 13	Module 14	Module 15	Module 16	Module 17	Module 18	Module 19	Module 20	Module 21	Module 22	Module 23	Module 24	Module 25	Module 26	Module 27	Module 28	Module 29	Module 30	Module 31	Module 32	Module 33	Module 34	Module 35	Module 36	Module 37	Module 38	Module 39	Module 40	Module 41	Module 42	Module 43	Module 44	Module 45	Module 46	Module 47	Module 48	Module 49
ACCS	TTLL12	SPATA17	IFNL2	MSI2	SCIN	ANGPT1	PTPRC	SIGLEC11	ARSG	VN1R4	LRRN4	ENTHD1	AFG3L1P	FAM71D	C4orf33	ELMO2	LEAP2	KIAA0226	DSCR10	ST7L	ADGRF4	OSBPL1A	JRK	SLAMF6	NLRP11	C18orf54	SCIN	C9orf66	TAGAP	ZNF563	GPR82	ABHD11	CNTNAP5	CENPBD1	RAX2	AMMECR1	MICALL2	ODF4	B3GNT6	TMEM196	SDCCAG8	CTCFL	ZNF781	CYP4Z2P	RFX6	LINC00315	LINC00152	IQCF1	MRGPRX2
ADORA3	SEC16B	MFSD6L	JPH2	CCDC132	HAS3	ITGAL	MYOZ3	ITPKB	RHOXF1	CD80	STAU2	ZIC5	FBXL21	POU5F2	HDAC9	CHD6	CARD16	PHKG2	LINC00521	LINC01558	PRO2949	PAXBP1	UNC5C	MORN1	UBE3C	FAM76B	ZNF333	CLEC2B	CLEC4C	FAM218A	OR10A4	ALKBH5	SGOL1	TACC1	ADAMTS17	LOC400620	LINC00893	FBXL14	TLE6	DHH	C20orf197	CLDN19	SLFN5	CNNM2	SUV39H2	ARHGEF28	SAMHD1	ZNF663P	PRKCA-AS1
ANGPTL2	SCAMP1	BRSK1	BEND7	ARHGAP27	CCDC140	WBSCR16	KCNA6	XRCC6BP1	EIF4G3	RHBDL2	C6orf89	FAM71E2	ARHGAP20	DCST1	C21orf58	HIF3A	SPIRE1	ALS2CR11	FRMD4A	TOLLIP-AS1	SPERT	UNC13C	PARK2	ZNF837	KLHDC7A	LINC00301	NLRC4	INHBA-AS1	LYNX1	ATP8B3	LOC101929586	PUS10	CCDC181	ALOX15B	RECQL4	LINC01057	RNF212	TMEM53	GRIK1-AS1	TRDN	C18orf15	SLC44A5	RBM15	P4HA2	TLL1	LOC554174	ZSCAN1	SSH1	LOC101926918
APOC2	TAAR9	SNX18	LINC00304	ZNF57	MGC16142	WAPAL	EFCAB13	MBLAC2	SLC6A11	CFAP46	CNTFR-AS1	TCTE3	SNX25	ATP6V1C2	GRID1	LOC101928651	STX19	ATP1A4	CENPI	IGFBP5	GGNBP2	MFI2	SRGAP2	TTLL4	LOC283788	AGBL3	ARID2	PAQR9	SRGAP1	ZNF398	BSN-AS2	PIANP	MYO1D	NAV2	ZNF678	SCLT1	C9orf117	CST9	NRXN1	PSKH2	PHF21A	WDR78	CEP290	KLF7	ACTR3B	NTRK3	LINC00869	LY86-AS1	LINC00937
AQP3	LINC00889	RIMS1	CEP89	AQP10	TUBGCP3	CNP	SPTLC1	PSMB8-AS1	MAATS1	PTPRS	DLEU2	ASXL2	TPTE2P2	LHFPL3-AS1	RHEB	TAF11	PTK7	LINC00910	WDR19	MROH2A	TRPM3	INTS10	PERP	RUVBL2	GRAPL	BAGE	SSH2	LOC401261	PMS1	LOC389906	MS4A15	LOC283485	TSPAN17	ZNF654	GTPBP3	SUMO3	ADAMTS5	RUNDC3A-AS1	OSER1-AS1	ZNF709	SYNCRIP	SUGT1P3	H2AFY	SLAMF1	DNAJC3	NNT-AS1	DHCR7	TTL	PLIN5
ARID5A	SERPINA9	REXO1L1P	CCDC149	PCDH10	C2	ZNF732	POF1B	DPY19L4	LRRC39	ZNF252P	PARD6G-AS1	SMC1A	LOC100506834	MGC20647	FBXO28	TMED4	BIRC5	ZCCHC10	LOC100506827	POLR3B	SLC9A1	LEMD1-AS1	DRAXIN	SPAG16	LOC645984	ZNF496	CBX3P2	LOC101927460	ZFYVE16	ZNF789	TMEM67	CASC2	LOC101928043	EPHA1-AS1	LOC284865	TRIB2	C18orf21	TMC7	LINC00162	PDGFRA	NEK8	CD79A	RAD51B	VCPIP1	C14orf180	LOC100506885	TRAF3IP2	LOC645513	BMP1
ATP6V1G1	BCRP3	NOX5	SETMAR	ZSCAN30	GON4L	ZNF333	SLC39A14	VPS53	FAM120A	LOC100506489	C7orf57	LOC645513	APOL6	RAP1A	HHIP	LINC01330	HGSNAT	LOC646241	RECK	FAM201A	PPARGC1B	LYST	TMCO4	LINC01333	NXPE1	ACAT1	LOC101927410	FABP6	AP1S3	LRRC16A	PDCD2	NEK8	ZBTB40	FRYL	LINC00700	MEN1	HMGN3-AS1	TBC1D8B	FAT3	LOC338694	FAM181A-AS1	EHD4	TTLL5	MPHOSPH9	SLMAP	PLCE1-AS2	ARSA	ANKUB1	MCMDC2
ATP8A1	HDX	PLCXD2	ZMYM3	MYCBP2	SRGAP2	C12orf42	MCOLN2	LOC100506497	KLHL6	LINC00559	SYT7	ANKAR	HDGFRP3	MEX3C	LINC00969	WTAP	EIF1B-AS1	LOC728445	PLIN5	TONSL	GATA1	FBXO9	IRGM	LINC01362	MYOZ3	LOC283214	YWHAZ	HOPX	AP1S3	PARVA	NMT2	SF3B2	LOC101929745	TIMM44	EGFR	CAPN6	NUB1	2002-09-01	AKT2	LOC100506411	LOC100131541	POLH	NREP	SLC5A12	NDST2	NADSYN1	MC1R	MTBP	LOC101928700
C1ORF56	HTRA4	SDE2	NFS1	GALE	2007-03-01	LINC01192	PIAS2	LOC284661	GATA2-AS1	PPP1R11	LINC00184	LOC101927377	LCNL1	C5orf47	LOC100240728	GLCCI1	LOC100506999	PPP1R11	SMPDL3A	PRKG1-AS1	CTBP1	LOC285847	BDH1	C3orf56	LOC101928907	SSPN	DCN	ST5	MKL1	LOC286238	BARD1	ABI3BP	KIAA1671	TIMP2	LMAN2	CDC45	ZNF81	PSMB3	LOC101929752	PKN1	CWF19L2	LINC00970	MARCKS	CARD11	LCK	SERPINE1	SLC25A40	TBC1D7	UST
CABIN1	FAM227B	SALL3	GINS4	ZNF493	STXBP5-AS1	KIAA0020	BISPR	RECQL5	HMGN1	LOC100631378	PLIN5	TTC5	C15orf57	TPCN1	LINC00906	LOC100133461	TIE1	BCAS4	LOC100129603	SHANK2	CHRM3-AS2	TBL1X	LPCAT3	FMN1	KY	RORA-AS1	SERPINA3	ZNF516	MIR194-2	LINC01225	SLC14A1	MIRLET7DHG	ZNF569	CDK1	SOX9	GNG4	ZNF627	SLC5A6	LOC150005	TRIM26	C10orf76	LINC00486	LMAN1	SRGAP3	SURF2	LOC100130872	YTHDC2	DNAJC2	ATP6V0A2
CACNB2	GPR26	TEKT5	DNAJB9	CLASP2	METTL17	PTMA	LOC101926959	TTC6	MARCKS	LINC00882	NLRP1	LOC101928955	FFAR1	LOC283038	LOC399900	LOC101928618	VWDE	GHET1	INTS6	SLC5A9	EDIL3	DRG2	RALBP1	OR5E1P	ACTG1P17	SLC25A45	APOE	RTN2	C12orf49	SETD5	ZNF430	ZNF292	AIP	ATF6	ESRRA	IL18	BAZ2A	OAS2	LINC00907	SLC33A1	PCK2	LINC01442	CAPN15	LOC729732	BTG3	DUSP3	ABCF2	BGN	TRPV5
CCNJ	C3orf33	C7orf33	SAR1B	PCAT7	NOL4L	RPL12	C17orf104	LOC101928283	RANBP2	LOC101929144	LOC286177	TPT1-AS1	FAM86B3P	LOC100506844	IQCA1	TEX41	LOC101927044	SSR1	KCNT1	PAFAH1B2	LOC101928251	UGDH	CUL2	STOM	CHM	LOC100507140	CEBPD	CYP11A1	LINGO3	CAPRIN1	ACAN	C14orf178	PRPF3	TFAP4	PDLIM5	ATP2A3	RANBP9	TMPRSS2	PWP2	ALDH5A1	CTBP1	NCOA6	CP	LOC102725116	TRAF6	IKBKE	KRT6A	MCRS1	LBX1
CD86	BEST1	RHOB	LOC280665	SSBP1	EXOSC1	DAB2	LOC255177	LOC101929241	CCZ1	FIGLA	FOXN4	ASIC5	PLXND1	TRIM16L	LOC400548	NCALD	ARNTL2-AS1	TP53	TACC2	LOC101929210	LINC00905	ZNF592	MAPRE3	THBS1	DLEU2	NSUN3	FCGR3B	RASSF7	TMEM67	PFKL	PPP2R3A	SLC44A5	DDIT4	IL15RA	CHAF1A	MYO9B	HLA-DQA1	FTSJ1	OR2M4	CEP164	CX3CL1	LOC100134368	KCNJ8	FNIP2	HOXD9	SNTB2	CNOT4	NUBP1	RECQL5
CDV3	RBM8A	ZNF85	PER3	LOC101929505	LINC00705	ANP32B	LOC101926942	KRTAP5-AS1	JARID2	FBN1	PIEZO1	IPO5P1	ZNF333	LOC101928327	LOC93444	ATP11B	RPL34-AS1	TBL1X	SNRPC	DHCR24	FOXP1-AS1	LCK	KDM6A	TRAM2	LOC101927292	IQCH	TYROBP	MOK	XYLB	CTBP2	ASB4	LRRC63	MET	EDIL3	RARG	HIST1H2BB	LCMT2	CTSE	MGAT4D	MLF1	DXO	LOC100996681	JAK2	OXSR1	BNIP2	SLC3A1	KIR3DL1	CELSR2	PRLR
FAM166B	ZNF586	FAM151A	TIMM10	LOC286114	STXBP3	EMP1	RALB	LINC00957	TDG	ABCB6	PIEZO1	CHML	CLN6	LOC101928280	HMGA2	RARA	USP2-AS1	PYCR1	ABCC1	CTDSPL	HMCN2	KEL	ACOT8	PPP1R26	NR4A1	ZNF230	GLIPR1	GNA15	HDLBP	UBE4B	OLR1	RNASEH2A	PPM1D	OPRD1	PLCD1	PTGES	RUNX3	REL	PNP	SMURF2	CENPC	PTPRF	ADORA3	PPL	TRIM31	DRD2	ICA1	PREP	PATZ1
FAM210B	ST3GAL3	MYL12A	DIAPH3-AS1	LRRC16A	CPXCR1	ZFP36	AKR7A2	GRIA4	TGOLN2	CD52	LYPD8	OR5H1	ZNF29P	NRG1-IT1	LOC101927934	LRP1	DNAH6	ARHGEF7	RNF8	VPS72	CD6	TM4SF5	AK4	ADK	IL6	COPS8	EDNRB	ZNF107	DDX18	TNFSF10	CCL19	PPIH	MAP3K13	FKSG49	AAK1	EPB42	HAPLN1	FOXA2	HTT	ANXA11	SUN1	MED14	MATK	AJAP1	WDR1	CRYGC	COG7	MMRN1	GPER1
FAP	ZNF385B	KDM6B	CELF2	SLC8A1	LINC00964	LAPTM5	GAK	LOC101929747	F5	INSM1	SPATA21	SLC16A1-AS1	RNF165	LOC100130456	LRRC74B	EGFLAM-AS4	CNBD2	ITPR2	IGFBP5	IDH3G	MGAT4A	TONSL	STC1	PARVB	SLC22A18AS	SMAD2	APOC1	TRAF3IP3	BIK	PSD4	SLC24A1	RGS19	AVPR1A	TMPO	CD27	EPHB1	ERCC6	BIRC3	PDGFB	MAGEB3	HIST1H2BE	GSTT1	SCGB2A2	HTN3	SH3GL3	CFLAR	COL11A2	HSPB2	UBE2I
FLJ11710	GNG4	ZNF555	GSTO1	FSTL4	IGFN1	VEZF1	MATN2	RNF157	MTF1	PML	CTDSPL	ADNP	PER3	LOC100128281	IQCH	PGRMC1	ITPR3	BCL7A	ARL4D	VAMP8	PPP2CB	REG1P	SLC13A3	NRF1	CHRNA4	RNGTT	SRPX	OMD	MOBP	TLE2	LHFPL2	C15orf39	NKX3-2	ECI1	DMD	ARAP1	CSN3	NF1	CHKA	TNP2	STAM2	PAWR	CNKSR2	LYZL6	HLA-DQB1	MFGE8	SEC11A	SSUH2	KSR1
HIGD1B	RAB11B-AS1	C12orf76	CYP19A1	LMO3	METTL20	RAB13	THBS2	EPT1	S100A3	GJC2	ST14	EPCAM	TFIP11	CLIP1	C20orf62	PPP1R12B	RBMS1	DOPEY2	LAMA3	EFNB2	PPP1R12B	TTLL5	ITGBL1	TOP3A	EPHA7	MKLN1	DDR2	P2RX3	ACVR1B	HFE	SPON1	F10	DDX11	DYRK3	PI4K2A	ARL3	IFNA1	IVD	NEO1	TSPAN6	TP53TG1	HLF	TRIM25	CFDP1	MST1L	IQCK	HS3ST3A1	EIF4EBP2	MYL6
IFNA7	DRAXIN	LEPROT	MEI1	FKBP15	GRIK2	TRIM14	MGAT2	HNRNPU	ADAMDEC1	MYCNOS	STK10	ICAM3	COL5A1	TCP11L2	LINC00452	CELF2	AGTR1	C9	GPKOW	PAN2	HTT	SEPT5-GP1BB	NRL	HIP1	FEV	MDM4	BBOX1	AKAP17A	PTPRH	SLC16A5	GLIPR1	HTR6	FAM120A	PBXIP1	GRK6	TJP1	RRAS2	SAP30BP	BRPF1	SND1-IT1	GRIN1	CYP2J2	C22orf24	CDV3	SPRR1A	EIF4B	DNASE2B	TRIM15	FLG
IL1RL1	HMMR-AS1	ITSN1	MAGI1	PDLIM7	LOC283194	ABCA1	PMM2	MCL1	SERPINA6	CSF2RA	RABEPK	PTGS1	DDX28	LOC101928284	SETX	RBBP8	YAF2	PCYT1B	KIF1A	UGT2B17	NAA10	TNFRSF10B	DDX21	PPP6C	PAX7	TXK	LY75	ABLIM1	TRIM14	ALOXE3	ZBTB25	TMEM47	MGC2889	YAP1	CNOT3	PIN4	TFAM	FBXL6	ARHGAP11A	IL2RA	OLFML2A	MAMLD1	CD44	PLXDC1	MUC3B	TDP1	RSBN1	PAFAH1B1	MUC4
IYD	HOTAIRM1	PRR26	TREML4	RNF144A	DYNLRB1	SLC4A4	ARF6	KIAA0141	VAMP4	PTPRC	NOV	ITGB3BP	NLE1	LINC00689	SUSD6	PKNOX1	RBMS1	FABP2	EEF1A2	PKLR	MMD	MAPK8	H2BFS	MIS18BP1	IGHM	ZNF254	CEP162	GRM1	TBC1D9B	IFNA7	HIST1H3E	HTR2C	METAP2	CGGBP1	CCNT2	RGS12	PDE6C	LRP12	TULP3	PTN	ITGB5	SLC13A3	STK3	SP140L	DDN	FGD6	NSRP1	PTBP3	INF2
KCTD19	LOC101927870	PCBP1-AS1	LOC646762	FUS	TMPRSS12	PTPN13	CEP57	ARHGEF11	FZD9	MBL2	INPP4A	PCP4	DUSP4	CDH1	MECP2	RNF24	KCNE1	MOGAT2	GTPBP1	AKAP9	OTUD4	LRIT1	CDH17	GLYAT	CYP2E1	GNAT2	EDA	UBE2I	DHRS7	PAX8	JRK	CDK2	PAPOLA	SSBP1	GATC	FARSA	ANGPTL2	UBQLN3	PPIL2	PDE4A	KLRB1	HAAO	LARP1	ASTN2	TTTY15	IL19	C17orf89	ZNF224	SAMD9
KRT17P5	LINC00657	CNPY2	SERAC1	ENC1	GATA4	EFS	PCYT1A	PMVK	TBX10	KLRD1	PPOX	HK3	LTBP4	ATP6AP2	PPP2R1B	ATP2B4	SRSF1	COL21A1	CD8A	ERP44	SCN3B	NR6A1	LAT	HIST1H2BL	NLRP1	PHEX	PMP2	TP53	ODF1	NFIX	TMEM63A	PAPPA2	IGHG1	ZNF277	ADAMTS3	H2AFY2	DIRAS3	WWOX	TPPP	CA5B	SNX1	TEK	POFUT1	ABCC10	AHCYL2	EPN1	FAHD2CP	2007-09-01	EFCAB6
LHFPL3	TMEM184A	LOC100131860	TRA2B	GAK	PPP1R12A	CA12	TFF3	PCBD1	SP140	HERC4	CCNF	CST1	MYH2	CHAF1B	NINJ1	AQP9	PCGF1	DDX11	VNN1	LRP5	SLC6A6	KIR2DS2	NFYC	NLGN4Y	TAPBP	COQ9	ATP5G2	SERPINA1	SUCLG2	PTPN11	FNBP1L	KAT5	KRI1	PORCN	GRM8	FKBP14	SLC6A2	ERO1L	ATP2A3	SELENBP1	RNASEH2B	NR4A3	UGGT1	RMND5B	STX3	HRH4	AP2A1	GDAP1L1	ABHD17B
LINC00969	SIRT2	LINC00441	PSMC4	MPI	SEC24D	PLLP	GALK2	ULK2	TTN	CBFA2T3	APOB	DOHH	DDC	SCGN	CDC6	NCOA2	PTHLH	SNTB1	SLC18A1	DPAGT1	GAD1	AK2	NFRKB	ST8SIA3	TACR1	ACAP2	LILRA2	CYP3A43	ERMP1	CALML3	COBLL1	SEMA6A	DPPA4	SYNPO2L	PGPEP1	ZNF771	LCAT	NEK6	RAB27A	TEAD1	TSSC4	RRS1	IKZF5	NXT1	SAV1	RAB8B	LINC01206	CCDC70	BAIAP2L2
NAPA-AS1	SSBP2	SATB2-AS1	SEC11A	CDC16	POLR2D	FPR1	WDR76	PHKA1	IFNA10	CNTF	ETFDH	CYP3A4	SULT2A1	MAP4K4	HNMT	ADD3	TRPC3	SP110	SLC17A2	PRUNE	FBP2	PTP4A3	DHRS1	KRT8	SLC6A5	ARID5A	FLNC	MLXIP	CEP55	KLHL25	EXOC7	DLG1	C6orf15	PRX	DCAF17	EFCC1	LAMA2	RTBDN	MCCC2	MDFIC	SAP30L	PML	ANKEF1	EMC9	ODAM	PRPF38A	KIAA1257	FAIM3	ADAP2
NELL1	SLC2A1-AS1	LOC101929248	GPX3	FOXO1	MMP1	ZSCAN9	SIX2	SOCS6	SYK	NR2F6	CDH15	OR10H3	NPPB	CEACAM8	SIK3	NFIC	PMPCA	DBP	GNGT1	GATA3	PPFIA2	ZFPL1	COL2A1	COMMD4	MOG	PSMC3IP	TMX1	TNFRSF25	DDX60	SNCA	CCDC144A	MMRN2	DFNB31	NANOG	FBXW4	NXPE4	SMC1A	TLR10	RPL39L	LRRC3	CLDN15	KIF25-AS1	TGFB2	TOR4A	ZNF506	SLC26A2	TICRR	C17orf80	KREMEN1
NKX3-1	ST7-OT4	NBEAP1	CLPTM1	ASF1A	APAF1	ALKBH1	SIRPB1	SMAD9	NKX3-1	PRKD2	RCC1	PINK1	NLRP3	KCNJ10	FOSL1	CH25H	PKN2	GABBR2	GHRHR	CFLAR	PHF2	LINC01314	ITGB5	BAD	GPRC5A	NDRG2	KLF12	PLEKHG3	GPATCH2L	RLN1	STAT2	UBE2H	KIF17	CEBPA-AS1	RAB35	CLDN18	STEAP3	ZNF331	GLRA3	EPS15L1	GPALPP1	TBL2	CCDC82	ZNF384	SLC52A2	MRPL20	LOXL1-AS1	TSEN15	MGLL
NLE1	MAGI1	FGD5-AS1	RBM6	TRIM13	NOLC1	GRM3	DEFA5	ZKSCAN8	PQBP1	FRMD8	RIT2	RAD51B	POFUT2	PRO2958	RBMS2	ATP5S	PRPF40A	COL5A1	GPR15	CSDC2	ZNF132	ARHGAP1	MAGEA4	FUT6	NPFF	HIST1H2BO	AQP1	TMEM110	LTBP3	SZRD1	PDAP1	ADCK3	GPR84	G2E3	CLPB	QTRT1	CENPBD1P1	ANTXR1	LTBP4	TJAP1	ETNPPL	LOX	MIP	FOXN3-AS2	ZNF703	POC1A	FAM83F	MED28	FLYWCH2
NOBOX	APELA	NT5DC4	ZMYM4	VSNL1	LILRA1	TNFSF9	CRYGB	GZMK	ELOVL6	SH2D1A	CDC5L	MAU2	MAGEB4	ABCB11	CYP1A1	CDR1	TAF6L	WNT5A	GRM1	GATA6	EDDM3A	BACE2	BAZ2A	MAPK8IP1	ATP6V0E1	XRCC3	PARP3	MCM3AP	SNTG2	ATXN7L3B	DSE	PPP2R2C	ZBTB37	CHST9	KMT2C	PKP1	PDLIM4	ZNF793-AS1	PRRC2A	CDADC1	SRC	SLURP1	SLC2A10	DONSON	TMEM98	DDIAS	FOXK1	AKAP8L	MAML3
OXCT2	D21S2088E	ZNF491	ZMYND11	CDK5	NR5A2	ARHGAP12	APLP2	GABRG2	TNFRSF10C	WNT7A	CYP4F8	NR2F6	FOXI1	MC2R	PART1	HIPK3	OR1E1	SPTSSA	SERPINB6	BIRC5	SCNN1D	GID4	NCLN	CAMK2B	PMS2P2	STK38	AQP4	NHLH1	EDN1	ABCA2	TNS1	GALP	IL17RB	SIN3A	WHSC1	ACSL5	RNF25	MIDN	ITGA2B	SCARA3	NFKBIZ	MAU2	CISH	ZNF395	SPSB2	SLC25A42	PDSS1	SPACA6P	LOC338620
PANX1	FANCC	LARGE-AS1	MAML1	RABIF	STAG2	CACNB2	CYTIP	CSF1	MED13L	FLT1	PRSS3	DHODH	TNFRSF4	ITGA7	P2RX7	PABPC3	PIGO	AQP5	SCAMP1	BLK	SOX14	KCNV1	HDGFRP3	LRRC15	PGAP2	MIS18A	PCDHGA9	NTRK3	BCL11B	LINC00663	GALNT10	SLC38A1	NXPH3	PHC1	TNFSF13B	GINM1	CCNK	TUBD1	SLC11A1	FRMD4A	TMEM191A	RNASET2	RANBP10	BMF	CCDC97	TYMSOS	LTBP3	BCL2L1	ANPEP
PDGFRL	MKL1	WDR72	SRF	ATXN7	RGS13	LALBA	OCLN	PRKG2	LOC730101	IKBKB	DPYSL4	TMC6	RAD52	NSMCE4A	MBP	CDC42EP3	RBM10	RAP2B	ADO	TRIM14	HMGXB4	RPA4	NRN1	CEBPE	C1orf68	TBC1D10B	HSPA6	TOP3B	DCAF5	HSP90B1	RIN3	VWA1	FOXA3	MTHFR	DLL4	PCDH18	PARD3	GALNT5	PSENEN	CLMN	CECR6	VAV3	SLC27A3	ABI2	PLRG1	PROSER2	LINC00853	HIBADH	CDKL3
PIP5K1A	ARL5C	NKX1-1	PRPSAP1	MTAP	IFNG	FGFR2	COL4A6	CABP2	DCAF4	KCNH6	HIST1H2BJ	SNX13	GEMIN2	DRD3	MEF2BNB	PATZ1	TADA3	ALMS1	KDM3A	SLC19A1	SORT1	BMP15	NT5DC3	PLAC4	DHODH	C8orf33	LST1	OR2J3	IWS1	DCLK2	METTL5	ACVRL1	FAM129C	LATS2	FCRL2	NAPRT	SRA1	NSFL1C	HSPA12A	KMT2D	PPIL4	ANKRD13C	IFT81	LYSMD4	IGFBPL1	SLIT1-AS1	MCM6	ZNF696	U2SURP
PKD2L2	ZC2HC1A	FGD2	EFNB1	DEPDC5	FLT3LG	SIGLEC8	GPR135	SUPT6H	HEXA	STK4	ZNF484	MC2R	MTMR3	SFTPC	TCF3	BIN1	MTRF1L	PAX1	IFI44	MCAT	DPY19L4	CCNL2	CLN8	ANAPC13	ING4	TIMM23	FCGR1B	ASPM	UBE4B	GLUL	CDC14B	IKBIP	FIBIN	SLC29A4	SLAIN2	C1orf233	FKBP5	ZNF596	USH1C	ST3GAL2	IGF2BP1	PKDCC	SP140L	RAB23	GABPB2	FNBP4	OTUD7B	CLEC2D	PIGM
PKP1	INIP	CALML4	NIT1	CXCL13	CACNA1A	HPR	ZFP36L1	ATRX	TMEM63A	FCAR	MAP3K9	CNNM4	LAMA2	SPAG9	HLA-DPA1	MSH4	SNX6	PLXDC2	HGD	CYP11B2	MUC5B	EIF4EBP1	CDHR5	GSTM1	DUSP21	UBN2	PHTF2	KCNK7	PET117	WAPAL	HMGN5	ALPK2	TINAG	ZBTB46	STK11IP	MYEOV	NOSTRIN	KALRN	ACACB	RMST	IFIT3	XIAP	MS4A6A	ZNF180	RPS6KA6	KDM5B	CORIN	C11orf30	LOC101928461
PPARA	ZNF81	OR2L2	C5orf15	URB2	PKN2	PTMA	ITGA1	RABGGTB	PLA2G5	WISP1	XRCC6	SUV39H2	OBSL1	RAB40C	TM9SF4	TNFRSF25	RAPGEFL1	VAC14	WTAP	TWISTNB	MYO1F	PRMT6	C8orf44	LMAN2	CBLC	GJA5	MAFB	USP29	ATAD3A	COLGALT1	DDX50	TUG1	OTP	TMEM229B	NDUFA10	CDC42EP5	SMDT1	KCNIP3	SDF4	PDE7B	ZNF367	MRPL55	ATP6AP1L	CROT	TMEM220	ACY1	LOC553103	LOC100506114	OTUD4
PPARGC1B	HOXA-AS2	OR2L1P	MTFR1	CNTRL	TAGLN2	IFI16	PP14571	ITSN1	TNC	MYCN	LINC01482	MCM9	SC5D	DOHH	DDC	GALNT10	ZBTB10	TMEM134	ZNF362	HLA-DRB4	ADD1	AKT3	SMEK1	IGLV@	COL5A2	RHEB	DACT1	RAB23	ARHGAP39	SCLY	PARVA	ZSWIM7	LRRC56	PIK3R5	YBEY	SDSL	C16orf46	FAM122A	ZSWIM1	FAM181B	UQCC1	FERMT1	DAPL1	ARPP21	FGF14-AS2	CCDC155	KIAA1919	ZNF805	STARD13
RASIP1	C1orf86	OR4C1P	CYP19A1	PHTF1	EDA	MAF	TCF3	MPZ	NAA60	YME1L1	TSEN34	FBXL8	DICER1	HES2	GPX5	PRKAR2A	EBLN2	ZNF574	MRPL39	ITGB1	AREG	BRMS1L	KLHL5	POM121L2	ZBTB10	EPG5	CPED1	DIS3	ARHGAP28	IL23A	CLDN2	DNAJC10	GLDN	FAM166B	ALPK1	ATXN7L2	ASPH	PACRGL	IQCH	SAXO1	NXPH2	FAM69C	LRRC46	PCDHB13	COX8C	CHST1	LRRC72	HMCN2
RBM10	PIGX	OR13C4	RAP1GAP	TRDMT1	PTGIS	C3AR1	TLL2	FCAR	AGO4	TRIM27	EPS8L1	IQCA1	PMEPA1	2010-09-01	ACOT11	ZBTB20	HRASLS	CNTLN	RAB17	GRHPR	ARTN	MAL2	NOD1	DKFZP434A062	C15orf48	SYNPO2	ATP8B4	TRAF7	EMP1	ZCWPW1	ADORA3	COL4A4	RNASEH1-AS1	ST8SIA4	ARID3A	LOC102724851	ARHGEF39	TPGS2	SAMD9L	EXOC6	MIR181A2HG	NFKBID	GFRA4	FANK1	FLJ12825	PTPN13	LRGUK	GIPC2
RBMS1	ERBB3	TFE3	USPL1	MPL	MED13L	SEC14L5	LOC101928278	PIWIL1	PRSS50	TCF3	C2orf43	MRVI1	DSG2	PTCRA	PVR	GATAD1	RSPH14	PRO2012	IFT81	ZNF234	CLIC5	MTHFD1L	HDHD3	COL11A2	LGALS12	LOC100506125	COLGALT1	HDGFRP2	KCNB1	C19orf54	RFX4	CRTC3	PDZD2	LHFP	B4GAT1	MAPK4	PATL2	LOC100288911	ABHD17B	LOC731157	RBM15	H2BFXP	CDK19	ZFP1	NFIB	ATN1		ZNF740
RDX	METTL20	RNF207	TRIM24	NINL	HNRNPH1	CREM	HSPB7	TRPC2	TAF9B	CDKAL1	PRRX2	RAB3B	CUEDC1	LINC01361	COL1A1	CD72	INO80D	OR12D3	ZNF224	RNF141	TYMS	ATAD3B	VCAN	N4BP2L1	FAM110A	DPH3P1	SLC40A1	KIAA1549	PXDC1	NDUFB2-AS1	SLC41A2	YME1L1	GRIN3A	LOC101927950	ZBED3	LRRCC1	FAM84B	CHKB-AS1	USP49	GALNT18	BACH1	ADH4	VPS8	SNIP1	PARVA	ZNF236		STON2
SCAPER	KLHDC1	EFCAB1	GFER	SNCB	BCLAF1	CAPN3	TMEM121	PTGS1	LDLRAP1	KCND3	GOLGA2P5	PWWP2B	HIGD1B	IGLV1-44	IDS	RREB1	SLC30A10	MVB12B	CCDC134	TRPV2	THOC6	FAM3D	C7orf26	NCR2	UBE2J2	LOC100130950	ARID4B	STRIP1	FAM126B	CXorf36	AMOTL1	CELF1	TBC1D28	USP21	SLC6A15	KIF26A	CSNK1G1	SLC19A3	C1orf64	ARHGEF12	PRSS35	CBX5	C1orf52	TERF2	NSD1			ATP13A5
SETD4	SMAD4	ATP8A1	ITGA2	ALX4	HNRNPM	ESR2	FZD10	NFYB	HNRNPUL2	LOC1720	STYK1	ALKBH5	TMEM180	ZMYND10	ARNT	PDGFA	C16orf70	ADD3-AS1	CDKN2A-AS1	SSH3	CDKN2AIP	SCAI	ADPRM	SCAMP2	RFX2	OR6B1	GON4L	PRPF40A	SULF2	KCNIP2	GAB1	PANX1	PNPLA5	DHRS7	NYAP2	PALMD	LYSMD1	TM9SF3	RNF213	DMRT3	PFKFB1	NRAP	EGFLAM-AS2	GCLM	GANC			FKBP8
SETDB1	CHML	HKR1	FOSL2	GFI1B	EXPH5	TRPM3	TMCO3	ARMC1	ZC3H18	PDGFB	C2orf54	ST6GALNAC4	TMPRSS3	PDCD5	WDR74	ADAM3A	IL27RA	REG4	DNMT3B	SLC25A31	RXFP3	KIAA1958	LRRC8C	CLDN1	CTBP1	LRR1	ROPN1	CRTAP	AP2A1	KATNAL1	COG5	ADGRF4	CADPS	HOXB-AS3	PPHLN1	CCDC169	HEATR1	LSM11	LOC283075	KALRN	LOC101927640	RPL7	LOC286382	CHD1L	LOC101929926
SFI1	RPUSD3	KLF3-AS1	LIPT1	MSH2	IL1R1	KCTD12	CCT8L2	SPATA5L1	ARHGAP30	MAN1A2	TMEM176B	DNLZ	HAND2	SLC6A14	SRR	NAMPT	PRND	TCHP	LINC00216	VPREB1	GPR52	KIAA1652	CBLC	DRAM1	PPP1CB	AGAP1	PGM2	UNC13A	RNF217	OPTC	PIF1	ENDOV	NUP62	SEZ6L2	SLC25A35	ZNF71	LRFN1	FENDRR	TMC8	FLI1	EPS8L1	CARD8-AS1	COL22A1	TOR1AIP2	RPH3AL
SIGLEC8	VRK3	SNTG2	LRP6	IL33	HECW1	CEBPB	FLJ11710	SLCO3A1	RICTOR	CDKN1C	ROBO4	UBE3B	C21orf62	EDDM3B	CCDC81	TSSC1	TMEM38B	FCRL2	OR3A2	EGLN1	TMEM121	N4BP2	UBE2D3	NEK11	UNC13D	NKX2-1-AS1	RNF213	CRACR2A	STON2	MRPL57	SLC14A1	CIRBP-AS1	RHBDD1	LOC441528	DYNC1H1	MYO7B	BVES-AS1	ANKRD37	F7	ZAK		CYCS	SEMA3A	TTN-AS1	RNF40
SIRT4	LOC283352	FHL5	OVOL1	TADA2A	TTLL5	PTPRC	WNT6	ALG6	LYPD6B	AMBN	SCAND2P	PARL	PRDM5	FZD4	CCPG1	SDCCAG3	BLOC1S6	NLRC5	MGEA5	C9orf16	BRAF	ECHDC1	FDX1L	RBM26	FAM69B	LINC00582	HAUS8	CFC1B	FLJ26850	DDX54	HOXD10	DCAF6	PABPC4L	TNFRSF9	ZDHHC3	OCLN	LOC400684		FAM83A	CYP19A1				ITGB8	ZNF160
SNRK	LYPD4	RERE	USP2	UBE2B	DGKH	KANK1	TCL6	TTC23	PRTG	GLP2R	C11orf71	FECH	RNF123	SVEP1	NCLN	MC4R	BCL11A	MPEG1	KIF13A	TMEM9	ABTB1	SLC22A23	RAB40C	SUSD4	GPR39	UNC80	PHYHD1	CLPTM1L	LOC100505711	AGO2	PRDM11	DLG3-AS1	LOC100272217	LOC401320	ZIC1	LOC101928707	SUSD2		LTV1	PSMD5-AS1				AJUBA	LOC441204
SNX18	LOC101928893	YBX3	GK	SMCHD1	PDLIM5	TRIM22	RARRES1	MFSD12	PREP	SOAT1	NUDT22	WNT9A	ARGLU1	TBC1D10A	PAPOLG	GNA12	SH3BP5L	AKAP13	FYB	PCDHB5	TMPRSS2	ODF3B	PRELP	NEURL1B	KIF7	DNAH11	IKZF1	MYOM3	JARID2	AFAP1L2	LPAR5	TMC8	LOC541472	NASP	KCMF1	PIK3CG	GALNT13		DGKZ	CSNK1A1				DDAH1	PSMD5-AS1
STGC3	UCHL5	DDX3X	ONECUT2	RQCD1	APC	NPAS2	BRD7	POMT2	SLC20A1	DENND2A	IWS1	CEP19	NOTCH1	WDR35	RACGAP1P	SLC25A37	PIGM	CCDC57	USP42	TINF2	ZNF44	ADAMTS8	LINC01503	VSIG2	KCTD5	TMEM67	NKAIN4	C7orf34	FAM210A	PCGF5	PALD1	TMTC1	GPR26	CABIN1	RAB5A	STAM-AS1	TMEM127		DNASE1	NANOS3				STX6	MKX
SV2C	SPATA21	NREP	SOX30	LINC00950	TMEM144	G0S2	TLR7	LPPR3	CBX3	KIAA1683	UBALD2	DOCK9-AS2	WASF2	CXCL17	BBX	HIF3A	SLC39A3	HNMT	C19orf25	RBP5	GATAD2A	KDM6A	C2CD4B	PI16	CD8B	EYA4	SEPT7P2	LINC01128	FANCC	ZNF302	TPCN2				KCNQ1OT1	MIAT	TPTE2P5		NUDT10	OPA1				DSEL	IGF1R
TAF10	STX8	VAMP3	IL2	ZNF204P	C1orf27	ZNF710	MKNK2	FUZ	LSM14B	LOC100128922	FAM219B	KIAA1161	CRTC2	SEC16B	DIP2A	BHLHE41	FTCD	PTGR1	USP3	METTL17	RBFOX3	MGAT5B	COL27A1	HTRA3	STGC3	LYPD6	RBBP6	C2orf68	PEX6	CCNYL1	ZNF117				ZDHHC21	RUFY2	LPCAT4		CPM	RFTN2
TDP1	MPZL3	PUM2	SCN7A	APOM	CD244	ALDH7A1	COTL1	RNF146	UGP2	C17orf70	C9orf142	RBPMS	CDC42SE2	USP30-AS1	ZNF276	DDX54	C6orf89	SNX25	IKZF1	MYO5B	POU2F2	C19orf68	ARHGAP24	TRERF1	CLEC12B	FAR2	SDCCAG3	UGGT2		GART	METTL14				ABCB1	PPP5D1	SPATA3		CEP104	MICALL1
TSC22D1	PRKCSH	PWP1	ANK3	SNX5	IFT122	MT1F	TSPAN5	MYL10	ERBB4	TBC1D20	CYGB	LOC101927482	CHDH	MED28	RNF215	EMP2	USP40	DKFZp779M0652	PNPLA7	ANAPC7	PRSS37	UBTF	CARS2	AHSA2	GPR55	HAGLR	KANSL1-AS1	PTCHD2		SNX2	LMBR1					EVI5L	LOC145837		PRKD2
ZKSCAN3	PSMD4	YY1	GML	BACE1	P3H1	PPP1R37	PAG1	IMPACT	TNFAIP8L3	FAHD1	ENY2	LINC00557	LOC102724356	LOC145474	KRTCAP3	MORN2	ZFHX3	C5orf63	PLK3	RCCD1	RPF1	ERGIC2	GATM	ATXN1	TMPRSS6	RIT1	MS4A6A	CCNT2-AS1		KIAA1614-AS1	ACO1					NPW	MAML3		CELSR1
ZNF281	SSRP1	FARP1	OR2F1	GTPBP4	SETD2	DNAH17	GLCCI1	PCED1A	OR2B3	HELLS	SRRD	FAM135A	MRPL38	MPI	ZNF782	ZNF672	DNAJC15	FOXH1	SHISA2	HLA-DOA	TMEM106A	FAM221B	CDH26	ZFY	ESCO2	NGEF	ZNF395	USP51		C15orf41	RAB39B					OGFOD2	PATE1
ZNF333	THBS1	POLR2L	DDB1	ZNF281	INSL5	RPL12	PPIG	EPB41L5	ZNF688	ACCS	LOC286161	DKFZP547L112	SETD4	COLCA1	RNF41	H2AFV	PHF12	LZTFL1	C11orf1	PAG1	NRDE2	MFSD4	MTBP	GXYLT1	CPEB2	MIPOL1	MS4A6A	C3orf35		GPSM2	FAM83A						KIAA1429
	ECHS1	IGFBP2	PSMB6	ABT1	UTP14A	UNC93A	CLEC14A	APOPT1	LOC100130428	NFYA	AGPAT4	PFN4	SYT7	LMO3	GPATCH2	EXOSC3	SPG11	SDCBP2-AS1	COL9A2	IGSF9	ZNF503-AS2	RNF148	PREX2	ANK2	LOC729296	KCTD19	RNASE7	TRIM46		LOC101927769	CHCHD3						RASIP1
	NMT1	ZBTB5	BECN1	PCTP	WNT16	PTTG2	USP37	EVI5L	RNF34	NOTUM	SLC9B2	RGL4	NOXRED1	SPACA7	VPS13B	LRP5	FLJ12120	ARFGAP2	GTSF1L	AHRR	NFRKB	TBX1	ZFP28	TXLNGY	SAMD12	PHACTR2	LINC01128	SEC22C		DBR1	DOCK1
	NMT1	FH	AGR2	MTO1	SAYSD1	N4BP3	MAU2	DUSP1	PRPF40A	KATNB1	MSRB2	JSRP1	PIK3C3	DIAPH3	C6orf52	POU2F1	UBXN2A	LOC100132057	TSPAN16	DHRS7C	KRT73	LOC100128325	NCOA5	DNAI1	DENR		THBD	MTHFR		FCRLA	FDFT1
	CAPZA2	KDELR3	MAX	ZMAT4	BBX	CDC42BPA	TMEM201	CWC22	SLC11A2	SLC13A3	DTWD2	LOC100422737	THSD7B	DSCAML1	GIGYF2	LCA5L	SLX4IP	LINC00644	NYX	PPARGC1B	LOC100506286	NPAS2	CACHD1	LOC101929340	LOC100996654		LOC101928728	ZNF546		POU3F3	LMBR1
	SREBF2	GATB	POLR3C	IQCG	MCM10	CAT	FRMD8	TYW3	ARHGEF40	IYD	MAVS	FRA10AC1	TTC23	TMEM234	IL21R	DNAJC21	LINC00993	CACNA1C	ZFP90	USP21	ENO3	DVL2	C3orf70	NOBOX	ISM1-AS1		TMEM221	CBS		IDNK	GCC1
	PSMA2	GALK1	PAPOLA	MXD3	SPINK7	CXCR4	C17orf51	ETV3	FBXL17	APOC2	CNTROB	ATMIN	PRELID2	KLB	CRNDE	LOC100996263	WDR76	C9orf9	IL17RE	MYO19	B4GALT3		STARD7-AS1	DIS3	LRIG2		CAMSAP1			CCDC157	SOAT1
	RPA1	TOX	FKBP1A	GDF15	SCD5	FAM129A	FDCSP	GOPC	TMEM255B	FAM175A	B2M	GATA3-AS1	ZNF503-AS2	TOM1L2	SRSF8	DGKK	CCDC150	AK7	HTR7	UBR3	OXR1		CCER1	TOB2	INO80D		ZSCAN16-AS1			LOC102724782	TEX36
	AKAP1	SHB	RECQL	SSR3	PXMP4	KANK2	NADK2	POU2F1	CD99P1	LOC90246	DDX49	DSCR8	NEK10	ZNF567	ENTHD2	ZNF543	LOC100506476	MYT1L	TIGIT	RSPH3	LINC01187		ASB4	TLE4	CLIC5						TJAP1
	SAFB	ISG20	PDX1	SNAPIN	TTC32	IER5	SDK1	RAB18	LIN7A	CCDC129	ZNF233	LOC100506797	PRORSD1P	FAM208B	LCN8	ZNF582	ACSM2A	TAPT1	ZNF865	LOC285147	LINC01213		FOXP4-AS1	WISP1
	RPA2	RIMS3	EIF4B	NAT14	ECE2	C11orf95	LOC100996740	SLCO5A1	DNASE1	NPSR1-AS1	GUCA1C	ELAVL4	DNAJC21	RBM14	SMEK2	CD53		LINC00938	KDM3A	RFFL	ADAM30		MFI2-AS1	FAM71F1
	ATMIN	GC	MAPK3	CALN1	ADHFE1	VPREB3	OSM	KCNK10	ZNF652	SLC2A13	PHF20	GLOD5	LBX2-AS1	ADAMTSL1	IPP	KDM4C		WIZ	SFI1	HEXIM2	LOC100129034		DPP7	UBN2
	MPZL1	PTPN21	TUBB	RTN4IP1	EVA1C	TLR7	LINC01431	LOC401052	TMEM174	TTLL9	CDC37L1	LOC100506207	NAPA-AS1	FNDC7	THRAP3	LRTM1				FRRS1L			ZNF720	LOC101927020
	KIF5B	VGLL1	TBL2	TMEM203	IRF2BP2	HMGN5	PIWIL4	LOC101060157	ANKFN1	EPPK1	LOC100505666	TSSK4	ZSCAN9	ZNF385C	UBE2U					SLC6A4			ZNF544
	RALB	RAB3B	YLPM1	TSEN15	CUEDC1	NCAPH2	LOC727944	LOC731157	SGK494	PCDHB18P	FAM53A	KANSL1	COMMD6	TMEM39A						C15orf65
	COPS8	GPA33	SGMS1	NUP35	SERBP1	CLEC7A	LINC01350	KRTAP3-3	HBEGF	FLJ32255	GPHA2	C17orf98	NRF1	BNC2						NCK1
	PES1	SLC38A3	SMIM8	HOOK1	C2orf88	ELK3	IQCF5	LOC115110	CEP76	NHLRC2	LOC100506374		TMEM161B	FRA10AC1						GMEB2
	DCAF8	ZC3H7B	HNRNPH1	CHML	CENPU	CERS2	PCDHGC4	ZKSCAN7		MBP	HS3ST6		PPARA							RBKS
	HSD17B10	PTAFR	UPF3A	KLF12	IL17RE	PRKD3	C10orf71	KRTAP4-4		RQCD1	LOC441204		EXOSC4
	BCR	CDX2	ADAMTS2	TSPAN11	CSNK1G3	C1orf198	A1BG-AS1	KRR1		TRIM66	MTHFD2L
	KIAA0430	CYP2B6	CLDN9	ZNF227	LINC01578	SFRP2	LOC100506457	FOXP2		NHLRC3	HECTD4
	APPBP2	CRYBA4	VPS13A	LOC100499489	ZNF570	MS4A7	ARHGEF12	SIKE1		UMPS	RASL10B
	TNFAIP3	DOC2B	LINC00963	ZNF844	PHAX	NPL	ACTR2	SRSF3		MIER1
	SLC39A7	TFDP3	BTBD18	CD36	POLR2F	GBP3	NIN	GATM		RORA
	SIAH1	OXT	JAG1	PTPDC1	HIF3A	TTC7A	GABRR3	CLDN6		PRAM1
	INPP5A	FCAR	SCAPER	ZNF445	LIMD1-AS1	CSRNP1	HAVCR2	JARID2-AS1		YPEL2
	CTNNBIP1	SERPINH1	TTC38	DEFB123	TMEM116	GLIPR2	LINC01105	HCG18		ARHGAP27
	IDE	NR6A1	ARHGEF4	ALOX12-AS1	LOC101929705	B3GNT5	L1TD1	SYNE2		LINC00968
	ZBTB17	PSEN1	NCAM1	DPY19L2	CATX-1	SLAIN1	CAND1.11	DEFB132		LINC00944
	HMGB3	TNFSF14	CUEDC2	KIF9	EFCAB6	GNB4	MESDC2	TANK		SUSD3
	BLVRA	IL1RL2	GGA1	DENR	KIAA2026	ARRDC2	DLX6	NF1		ANKRD9
	PCGF2	EDRF1	LAMTOR2	C15orf41	GPRC5A	PTPN14	LEF1-AS1	PNPLA2		GNLY
	MRPS14	PSG1	USP16	PDZD2	PLD4	SLC18B1	C9orf135	SNHG17
	ETHE1	RRH	PSMG2	CCDC169	TAF10	IFIT2	ATP1B4
	MYL6B	CSH1	PNPO	EME1	PDE1A	FIBIN
	RLF	NR2E3	TCTN1	TMEM184A	RBBP4	OGFRL1
	PSEN2	KCNG2	RPL26L1	C9orf64	C3orf22	PIK3R5
	SYNGR1	FLNB	ZNF232	HNRNPLL	BMS1P5	LPCAT2
	SORBS2	GRIA1	RIC8B	NGB	ACTR3	ZC3HAV1L
	PROM1	SLC9A3R2	ZSCAN5A	KIAA1217	TMEM156	WDR27
	PIK3CA	PDE6B	FAM215A	LOC101928259	SH2D6	PREX2
	EML2	SCN2B	SNX27	ZNF829	BTF3L4	CARNS1
	LMO3	FETUB	TMEM208	LOC102724938	ATP1A1	RC3H1
	PDE4A	EFCAB11	YTHDF1	RASL11A	BMP2K	CCNJ
	TTF1	CASR	GNL3L	ADGRF1	RASSF4	TLR8
	RRAD	ZEB1	WDR48	PCNX		TBCEL
	CACNA2D2	CD86	KIAA0319L	GNL1		ABCG1
	ZW10	TRIM29	ZFP64	ZNF75A		MAN2A1
	TRIM3	NKX2-1	SMOC2	BANCR		P2RY12
	PTPN4	MAPK14	DFFA	LOC645513		NCOR2
	PDGFRL	JAK3	BRSK2	LRRC7		LRIG1
	KCNH2	IGKC	SSR4P1	LOC780529		GOLIM4
	ACADSB	RHAG	TSPAN10	DMRTB1		SERP2
	AKAP6	MTAP	FTCD	HBS1L		CTNNA3
	PRSS2	GH2	NIN	GLYCTK		GABRG1
	CIZ1	PTAFR	RNF26	ATP5F1		RIN3
	CTSG	NLRP1	C4orf3	SHANK2
	HDAC9	MAPK1IP1L	MLLT4	FAXDC2
	DGKG	TLN2	KIAA2013
	TCTN2	GPX7	SPPL2B
	NKX2-5	PCBP2	ZNF317
	STARD8	TJP3	UXS1
	TNFRSF11A	ADAMTSL3	KLC4
	ADAM18	ATP9B	TAP2
	SOCS5	AP1G2	RSBN1L
	CYP2C8	ALDOB	STARD4
	HOXB3	HLX	PSPC1
	CIAPIN1	CTSW	LNP1
	GRIA4	GPR135	RBM26
	XRCC5	SSTR4	LINC00674
	EIF2S2	HNF4A	TET2
	PAK2	THRA	ZFP36L2
	UBR5	LOC81691	UBXN11
	IFI16	MAST2	ANKRD13B
	COL18A1	PRKDC	ZFP62
	AATF	AJAP1	NRP2
	MKNK1	SHANK2	LINS
	CCDC93	SLC5A4	SMYD1
	NCKAP1L	IFIH1	CCDC61
	SDHC	TMEM115	VAPA
	SYN2	EI24	SCN7A
	CACNA1G	PRDM2	BZRAP1-AS1
	R3HCC1L	KIR3DL3	FNBP4
	KCNAB1	UGT2B15	KLHL29
	GTF3C2	IGHG1	A1BG
	BRE	AGRN	FUNDC2
	MRPS11	TREML2	HAO2
	GABBR2	APBB1IP	FAM84A
	ANKRD40	EPB41L4A	GABPB1-AS1
	CEACAM7	MMP26	SPEF2
	MYO1A	CRCT1	CCNB2
	WIPF2	HP1BP3	LDB3
	GSE1	HRH2	NCOR1
	PRRC2B	LOC729164	MOGAT3
	ASXL1	TEX14	PIAS2
	SPRED2	BRD7P3	TMEM92
	AKT3	ST8SIA2	FUT10
	HIVEP2	PLA2G2E	MAP9
	FAM134C	HOXD12	SYNPO
	CAMSAP1	SIRT4	CAPRIN1
	SOS1	ALOXE3	ZNF649-AS1
	C1orf216	UFM1	RASSF4
	DCUN1D4	RPRD1A	MAGI2
	APOE	FLRT3	ULBP2
	MMP24	AIF1L	PRDM8
	ACVR1B	SMEK1	ING5
	TMEM251	CRYGS	LINC00454
	CXorf40A	UPB1	LUC7L3
	PVRL3	PDCD1LG2	SNX31
	ICOSLG	CCNY	TMED3
	NSG1	MTG2	ZNF653
	APOC1	HVCN1	LOC101927340
	SMARCA4	QSOX2	HOXB-AS1
	KPNB1	CCDC88C	HEATR6
	CHD5	RHBDD1
	NPR2	ZNHIT2
	URI1	CPXM1
	PMS2P3	LOC441124
	PDE3B	NAPSB
	NRIP2	TMEM63A
	IGKC	POLRMT
	LONRF1	KCTD15
	FUS	ZNF503
	CD163	ABTB1
	GDF11	FAM84B
	CYB561	WNK4
	MDM2	WWC1
	ZNF675	TMEM132A
	UBE2H	U2AF2
	NSFL1C	SERTAD4
	NDUFA10	SMTNL2
	CDC27	GDF15
	PEF1	KMT2A
	NOSIP	SCUBE3
	TTC19	DUSP15
	AMZ2	LINC01191
	TTC38	DLGAP3
	PHC1	LINC00982
	TVP23B	LOC284648
	STK26	FCAMR
	DCUN1D1	LOC100499194
	DTL	SNX12
	UTP6	SIX4
	TXNL4B	STAMBPL1
	KCTD9	PCDHB16
	GON4L	PPP1R3F
	MTHFSD	FBXL16
	TPRKB	RBBP9
	ARMC8	BCORL1
	PPARGC1A	KIAA0825
	ZBTB38	HNRNPM
	HEATR3	LOC100505874
	WDR44	PPP1R12C
	CAPN10	THSD4
	SLAMF8	ERBB2
	CA14	NLGN3
	DYNC2H1	RBFOX1
	BCL11A	DPF3
	ZNF12	FCRLA
	ATP8A2	SPRNP1
	FGGY	ANKRD44
	GPATCH1	SCARA5
	DZANK1	ZNF503-AS2
	LONRF3	2008-03-01
	CDH10	BCL2L15
	SPTBN4	PHOSPHO1
	ZNF215	LRRC2-AS1
	RIC3	MEX3A
	EPN3	LOC441242
	VGLL3	LSAMP-AS1
	ALLC	TCTE1
	HHLA3	LINC01010
	TGFB2	KLHDC4
	PRPF39	WNT7B
	ARNTL2	C1orf228
	TAOK3	ZNF296
	RUNX1-IT1	PSORS1C3
	SMIM2	PML
	ST6GALNAC5	MESDC2
	WNT5B	C10orf53
	HTR3B	PYHIN1
	NBEA	LINC00313
	FAM135A	CARS
	STMN4	SAE1
	GPR25	DPPA5
	DDX27	MYCN
	FAM174B	ZFP90
	PERP	RALGPS1
	MCMBP	CCBE1
	ACER3	XPO1
	ACER3	MAPKAPK5-AS1
	SRD5A3
	EGLN3
	EXO5
	SLMAP
	SHISA5
	NMRAL1
	NT5C3A
	ZNF655
	ABCB10
	POLR1B
	RASD1
	SPRTN
	TMEM108
	SLC12A6
	TRIM6
	CELF4
	HORMAD1
	TP53AIP1
	MS4A4A
	FCRL5
	SDF4
	DYNC1LI2
	ASAP1
	CCDC115
	CAMK2D
	FOPNL
	SNX14
	FAM120AOS
	RPP25L
	RWDD4
	SLC45A4
	BCAP29
	HNRNPU
	PDZD8
	HELZ
	GAB1
	RAI1
	INSR
	CLCN5
	POC1B
	CCDC34
	KLHL15
	ARRDC1
	ZNF618
	TMTC3
	NAPRT
	SPTBN1
	PPM1K
	FBXL20
	PDP2
	ADAT2
	KIAA1211
	LRP10
	ELAVL3
	FAM65C
	MPC2
	TMEM63C
	METAP1D
	LOC100506098
	ZNF252P
	CNIH4
	SENP2
	THAP8
	ODF2L
	ZNF688
	MEG9
	TPR
	NPTN-IT1
	ZDBF2
	SYT17
	TOMM22
	MESP1
	NOM1
	PPP2R5E
	ZZZ3
	NKAPL
	PIK3R2
	CHCHD4
	DENND6B
	PEG3-AS1
	WAC
	NEURL2
	KNDC1
	INPP5F
	LOC101926907
	GUCY1A2
	SLC35E2B
	PRMT8
	BEND4
	MIR142
	TAOK1
	TSNARE1
	FGF18
	NTRK3-AS1
	JAM3
	ARFGEF3
	FILIP1
	TOX4
	SDHC
	C5orf56
	KIAA0232
	CCDC150
	ASXL3
	TSPY26P
	STIM2
	ARHGEF12
	ZNRD1-AS1
	CDKN2AIPNL
	RCHY1
	HAPLN4
	SYNE4
	SAMD9L
	KLHL28
	AGO3
	PSMF1
	HTR7P1
	RDH5
	CEP126
	IDH1-AS1
	C1orf87
	ID2-AS1
	IQCF2
	ADAT2
	IDS
	TTC39B
	SRSF11
	SLC6A13
	FAM19A5
	ACTN1
	NLRP7
	XKR4
	TPM3
	DYNLRB2
	SPG7
	DNAJC21
	H1FNT
	ENDOV
	PGM2L1
	DLGAP1-AS1
	ZNF334
	ARHGEF11
	ATP6V1G1
	SREK1
	LRRFIP1
	ANKRD13A
	OARD1
	LINC01133
	S100A10
	TSC22D1
	NAA50
	RNF138
	FAM120AOS
	CHORDC1
	VAPA
	LOC101928554
	ZNF286A
	MDGA2
	LOC102723645
	LOC286052
	AA06
	SERTM1
	IQGAP2
	UBE2W
	BROX
	PLA2G12A
	DIS3L2
	FAM20A
	TTC5
	TSC22D1
	CACNA1D
	TRIOBP
	STK19
	PGBD4
	FCRL1
	RAB3C
	PCDHB3
	SPRED1
	TMEM225
	GCAT
	PARVB
	GGA1
	RAB26
	B4GALT7
[truncated: 34 more columns]

## Sheet: Table S2
Motor Neuron Gene Set Representing Rate of ALS Progression
Probe ID	P-value	Gene Symbol
236823_at	0.00019	IDS
237067_at	0.00025	-
1560538_at	0.00043	LOC101928386
242459_at	0.00049	-
1557638_at	0.00056	-
218943_s_at	0.00056	DDX58
218280_x_at	0.00063	-
1553846_at	0.00063	SPERT
235857_at	0.00071	KCTD11
210113_s_at	0.00071	NLRP1
1563670_at	0.00071	ZSCAN23
1559259_at	0.00079	-
230314_at	0.00079	-
235639_at	0.00079	CDH19
1560407_at	0.00079	MARK1
230066_at	0.00079	SNX25
221698_s_at	0.00089	CLEC7A
236833_at	0.00089	TTC16
1557066_at	0.00099	LUC7L
216429_at	0.0011	-
215489_x_at	0.0012	HOMER3
226083_at	0.0012	TMEM70
214196_s_at	0.0012	TPP1
244711_at	0.0014	-
206736_x_at	0.0014	CHRNA4
203268_s_at	0.0014	DRG2
238116_at	0.0014	DYNLRB2
1553931_at	0.0014	OSTCP1
230265_at	0.0015	-
244418_at	0.0015	-
1563595_at	0.0015	SRGAP3
226390_at	0.0015	STARD4
214582_at	0.0017	PDE3B
220800_s_at	0.0017	TMOD3
238070_at	0.0018	CHD1L
232429_at	0.0018	DTWD1
234669_x_at	0.0018	EMSY
239586_at	0.0018	FAM83A
205093_at	0.0018	PLEKHA6
227039_at	0.002	AKAP13
208147_s_at	0.002	CYP2C8
214574_x_at	0.002	LST1
204972_at	0.002	OAS2
204188_s_at	0.002	RARG
218994_s_at	0.002	STAG3L4
228157_at	0.002	ZNF207
229161_at	0.0022	-
1560458_s_at	0.0022	CAPS2
1556931_at	0.0022	CDC42-IT1
208243_s_at	0.0022	CNR1
222062_at	0.0022	IL27RA
1555125_at	0.0022	PAXBP1
232099_at	0.0022	PCDHB16
207689_at	0.0022	TBX10
1558765_a_at	0.0024	-
237769_at	0.0024	-
243264_s_at	0.0024	-
244617_at	0.0024	GPR26
206076_at	0.0024	LRRC23
1556978_a_at	0.0024	TAF8
233526_at	0.0027	-
237348_at	0.0027	-
237429_at	0.0027	-
241507_x_at	0.0027	-
1569203_at	0.0027	CXCL2
211919_s_at	0.0027	CXCR4
212825_at	0.0027	PAXIP1
1565894_at	0.0029	-
233674_at	0.0029	-
239504_at	0.0029	-
239924_at	0.0029	-
1555294_a_at	0.0029	ERC1
1562639_at	0.0029	KIF6
215538_at	0.0029	LARGE
1562102_at	0.0032	-
208288_at	0.0032	ABCB11
224282_s_at	0.0032	AGPAT3
219345_at	0.0032	BOLA1
240373_at	0.0032	CACTIN
1569426_at	0.0032	LOC100996342
204862_s_at	0.0032	NME3
220330_s_at	0.0032	SAMSN1
1556677_at	0.0035	-
235157_at	0.0035	-
242027_at	0.0035	-
215296_at	0.0035	CDC42BPA
240413_at	0.0035	PYHIN1
205252_at	0.0035	ZNF174
233435_at	0.0038	-
243461_at	0.0038	-
243720_at	0.0038	-
237691_x_at	0.0038	ENO3
228459_at	0.0038	FAM84A
228387_at	0.0038	LINC01355
216250_s_at	0.0038	LPXN
208534_s_at	0.0041	-
215095_at	0.0041	ESD
231996_at	0.0041	N4BP2
1557993_at	0.0041	PLCG2
215351_at	0.0041	RTCA
1554161_at	0.0041	SLC25A27
1566700_at	0.0041	VRK3
240823_at	0.0045	-
241932_at	0.0045	-
215232_at	0.0045	ARHGAP44
226194_at	0.0045	CHAMP1
222701_s_at	0.0045	CHCHD7
207825_s_at	0.0045	GHRHR
1553684_at	0.0045	PPIL6
214197_s_at	0.0045	SETDB1
243494_at	0.0045	TBX18-AS1
227642_at	0.0045	TFCP2L1
237359_at	0.0048	-
237773_at	0.0048	-
242821_at	0.0048	CCDC171
208464_at	0.0048	GRIA4
202340_x_at	0.0048	NR4A1
221614_s_at	0.0048	RPH3AL
218207_s_at	0.0048	STMN3
1555817_s_at	0.0048	THSD4
205665_at	0.0048	TSPAN9
238007_at	0.0048	ZNF271P
1563112_at	0.0052	-
1569809_at	0.0052	-
238866_at	0.0052	C19ORF68
201721_s_at	0.0052	LAPTM5
221828_s_at	0.0052	MVB12B
220146_at	0.0052	TLR7
1568923_at	0.0056	-
207493_x_at	0.0056	-
220537_at	0.0056	-
52285_f_at	0.0056	CEP76
1561247_at	0.0056	LINC01581
231347_at	0.0056	LOC100996694
232752_at	0.0056	LOXL1-AS1
231120_x_at	0.0056	PKIB
205111_s_at	0.0056	PLCE1
234459_at	0.0056	PPHLN1
204086_at	0.0056	PRAME
209070_s_at	0.0056	RGS5
238797_at	0.0056	TRIM11
1558714_at	0.0061	-
206110_at	0.0061	-
240860_at	0.0061	-
223395_at	0.0061	ABI3BP
231714_s_at	0.0061	AP4B1
228381_at	0.0061	ATF7IP2
230244_at	0.0061	C2ORF82
231077_at	0.0061	CFAP126
219232_s_at	0.0061	EGLN3
225998_at	0.0061	GAB1
1553174_at	0.0061	JPH2
215897_at	0.0061	MED25
1552432_at	0.0061	MFSD6L
1553713_a_at	0.0061	RHEBL1
225837_at	0.0061	RHNO1
220282_at	0.0061	RIC3
216403_at	0.0061	SP3P
221035_s_at	0.0061	TEX14
229789_at	0.0061	TIGD3
220240_s_at	0.0061	TMCO3
242497_at	0.0061	TRAFD1
225400_at	0.0061	TSEN15
1557012_a_at	0.0065	-
1570168_at	0.0065	-
231510_at	0.0065	-
243958_at	0.0065	-
220648_at	0.0065	ADARB2
216073_at	0.0065	ANKRD34C
242548_x_at	0.0065	ANKRD37
213553_x_at	0.0065	APOC1
208303_s_at	0.0065	CRLF2
215334_at	0.0065	EFR3B
1566509_s_at	0.0065	FBXO9
211237_s_at	0.0065	FGFR4
1554122_a_at	0.0065	HSD17B12
239675_at	0.0065	LINC00900
1555869_a_at	0.0065	LOC100507477
201081_s_at	0.0065	PIP4K2B
202337_at	0.0065	PMF1
206499_s_at	0.0065	RCC1
244659_at	0.0065	TRIP12
221247_s_at	0.0065	WBSCR16
208160_at	0.007	-
239861_at	0.007	-
241868_at	0.007	-
242964_at	0.007	-
1555610_at	0.007	AGK
233048_at	0.007	FAM35A
1569139_s_at	0.007	FAM53A
1562004_x_at	0.007	MYOZ3
237461_at	0.007	NLRP7
209382_at	0.007	POLR3C
233801_s_at	0.007	SEMA6D
1558189_a_at	0.0076	-
1558626_at	0.0076	-
205967_at	0.0076	-
234862_at	0.0076	-
241959_at	0.0076	ANAPC10
204775_at	0.0076	CHAF1B
1558504_at	0.0076	GTF2IP12
205571_at	0.0076	LIPT1
1556832_at	0.0076	LOC101927314
1557754_at	0.0076	LOC401068
204261_s_at	0.0076	PSEN2
206097_at	0.0076	SLC22A18AS
230658_at	0.0076	SLC7A2
206741_at	0.0076	SSUH2
204729_s_at	0.0076	STX1A
215945_s_at	0.0076	TRIM2
1557383_a_at	0.0081	-
1561775_at	0.0081	-
220879_at	0.0081	-
236727_at	0.0081	-
239809_at	0.0081	-
208480_s_at	0.0081	ABCC6
211848_s_at	0.0081	CEACAM7
241084_x_at	0.0081	DYNC1H1
207042_at	0.0081	E2F2
213170_at	0.0081	GPX7
1554908_at	0.0081	HYDIN
210628_x_at	0.0081	LTBP4
223298_s_at	0.0081	NT5C3A
226310_at	0.0081	RICTOR
244168_s_at	0.0081	ULK4
1564264_at	0.0087	-
1570107_at	0.0087	-
216411_s_at	0.0087	-
220514_at	0.0087	-
225642_at	0.0087	-
234559_at	0.0087	-
243568_at	0.0087	-
1555704_at	0.0087	CMTM3
223256_at	0.0087	G2E3
225393_at	0.0087	GATAD2B
202282_at	0.0087	HSD17B10
1568695_s_at	0.0087	INTS6
1570425_s_at	0.0087	LATS1
231275_at	0.0087	LINC00982
219014_at	0.0087	PLAC8
210433_at	0.0087	POFUT1
228352_at	0.0087	UNC13D
222731_at	0.0087	ZDHHC2
242400_at	0.0087	ZFP90
1556226_at	0.0093	-
1556734_at	0.0093	-
1566624_at	0.0093	-
216949_s_at	0.0093	-
236330_at	0.0093	-
240288_at	0.0093	-
244769_at	0.0093	-
235782_at	0.0093	AGO3
1560276_at	0.0093	C12ORF80
220095_at	0.0093	CNTLN
211130_x_at	0.0093	EDA
210411_s_at	0.0093	GRIN2B
212998_x_at	0.0093	HLA-DQB1
233688_at	0.0093	KCNIP3
228080_at	0.0093	LAYN
244175_at	0.0093	LIN28B-AS1
215627_at	0.0093	LOC101926913
242838_at	0.0093	MAP6D1
230524_at	0.0093	MPI
1566844_at	0.0093	PER4
244012_x_at	0.0093	XPO1
238937_at	0.0093	ZNF420
1565912_at	0.01	ACTG1P17
210868_s_at	0.01	ELOVL6
210629_x_at	0.01	LST1
203930_s_at	0.01	MAPT
218869_at	0.01	MLYCD
226946_at	0.01	NADK2
205893_at	0.01	NLGN1
229014_at	0.01	NR2F1-AS1
232365_at	0.01	SIAH1
235590_at	0.01	SLF2
1558619_at	0.01	SNORA17B
211439_at	0.01	SRSF7
1558889_at	0.011	-
233725_at	0.011	-
219488_at	0.011	A4GALT
228871_at	0.011	ALG14
223328_at	0.011	ARMC10
1559722_at	0.011	C9ORF3
239230_at	0.011	HES5
220165_at	0.011	INO80D
210711_at	0.011	LINC00260
232893_at	0.011	LMBRD2
238979_at	0.011	LOC101927278
224725_at	0.011	MIB1
218879_s_at	0.011	MTHFSD
237477_at	0.011	PDCL2
203503_s_at	0.011	PEX14
231572_at	0.011	PRSS37
210405_x_at	0.011	TNFRSF10B
211425_x_at	0.011	-
220500_s_at	0.011	-
240150_at	0.011	-
206134_at	0.011	ADAMDEC1
226139_at	0.011	CCDC149
228339_at	0.011	ECSCR
238803_at	0.011	HECTD2
244152_at	0.011	IQCJ-SCHIP1-AS1
220294_at	0.011	KCNV1
1559645_at	0.011	LINC00184
216107_at	0.011	LOC100129503
224123_at	0.011	LOC84214
206218_at	0.011	MAGEB2
234436_x_at	0.011	OBP2A
211838_x_at	0.011	PCDHA5
227184_at	0.011	PTAFR
214223_at	0.011	PTP4A3
242314_at	0.011	TNRC6C
1555800_at	0.011	ZNF385B
225335_at	0.011	ZNF496
1558673_s_at	0.011	ZNF77
1566138_at	0.012	-
219081_at	0.012	-
228710_at	0.012	-
232544_at	0.012	-
236841_at	0.012	-
1562368_at	0.012	CARD11
221427_s_at	0.012	CCNL2
1555210_at	0.012	DTWD1
215072_x_at	0.012	EDRF1
241736_at	0.012	FBXW2
216222_s_at	0.012	MYO10
1563498_s_at	0.012	SLC25A45
1562253_at	0.012	SLC7A11-AS1
230303_at	0.012	SYNPR
227610_at	0.012	TSPAN11
1563113_at	0.012	UBR4
208108_s_at	0.013	AVPR2
209182_s_at	0.013	C10ORF10
222201_s_at	0.013	CASP8AP2
233496_s_at	0.013	CFL2
235043_at	0.013	FAM122A
243042_at	0.013	FAM73A
234284_at	0.013	GNG8
215202_at	0.013	GUSBP11
218594_at	0.013	HEATR1
202595_s_at	0.013	LEPROTL1
1557656_at	0.013	LINC00642
243171_at	0.013	LOC100128325
230991_at	0.013	LOC102724156
223498_at	0.013	SPECC1
206472_s_at	0.013	TLE3
223897_at	0.013	ZNF765
1553355_at	0.014	-
1558599_at	0.014	-
224007_at	0.014	-
239423_at	0.014	-
213810_s_at	0.014	AKIRIN2
1560814_a_at	0.014	C15ORF57
217891_at	0.014	C16ORF58
202367_at	0.014	CUX1
218845_at	0.014	DUSP22
238245_at	0.014	ENPP7
224693_at	0.014	FAM210B
1561579_at	0.014	LOC728445
222017_x_at	0.014	LRCH4
1559902_at	0.014	MKL1
214184_at	0.014	NPFF
208337_s_at	0.014	NR5A2
1554915_a_at	0.014	PDE12
1556122_at	0.014	RAB11B-AS1
220299_at	0.014	SPATA6
223827_at	0.014	TNFRSF19
1557571_at	0.014	VPS13D
1554790_at	0.014	ZSCAN20
1557413_a_at	0.015	-
1564405_at	0.015	-
1570362_at	0.015	-
200885_at	0.015	-
222167_at	0.015	-
243964_at	0.015	-
244621_x_at	0.015	-
230602_at	0.015	ACMSD
202204_s_at	0.015	AMFR
238219_at	0.015	C12ORF50
235226_at	0.015	CDK19
238557_at	0.015	CHKB-AS1
241381_at	0.015	CXORF36
218435_at	0.015	DNAJC15
1556826_s_at	0.015	DRAXIN
1552467_at	0.015	DSCR10
221539_at	0.015	EIF4EBP1
206204_at	0.015	GRB14
226672_s_at	0.015	HDAC10
208472_at	0.015	IKZF4
225169_at	0.015	INTS4
236783_at	0.015	KCNIP4
223778_at	0.015	KIF9
231942_at	0.015	LINC01128
1569756_at	0.015	LOC101927292
1569454_a_at	0.015	LOC283352
240194_at	0.015	LOC441204
206578_at	0.015	NKX2-5
223160_s_at	0.015	PPP4R3A
1553162_x_at	0.015	PROSER3
233587_s_at	0.015	SIPA1L2
241392_at	0.015	TMEM39A
226704_at	0.015	UBE2J2
1554814_at	0.015	UBE2O
1557335_at	0.016	-
1561462_at	0.016	-
1565886_at	0.016	-
228271_at	0.016	-
230783_at	0.016	-
233404_at	0.016	-
233709_at	0.016	-
236045_x_at	0.016	-
244240_at	0.016	-
244469_at	0.016	-
217721_at	0.016	SEPT7
232612_s_at	0.016	ATG16L1
210895_s_at	0.016	CD86
204233_s_at	0.016	CHKA
205553_s_at	0.016	CSRP3
228665_at	0.016	CYYR1
231917_at	0.016	GFM2
215225_s_at	0.016	GPR17
223520_s_at	0.016	KIF13A
211532_x_at	0.016	KIR2DS2
1557424_at	0.016	LOC100505878
223692_at	0.016	NMNAT1
215293_s_at	0.016	PGAP2
232811_x_at	0.016	PRICKLE1
204243_at	0.016	RLF
238697_at	0.016	SMIM10L2A
229754_at	0.016	TMEM44-AS1
1565242_at	0.016	TNXB
238065_at	0.016	TPM3
208998_at	0.016	UCP2
1561668_at	0.017	-
209994_s_at	0.017	-
217639_at	0.017	-
1554030_at	0.017	ARSB
1554873_at	0.017	CSPP1
233368_s_at	0.017	DNAJC27
1569410_at	0.017	FLG2
210046_s_at	0.017	IDH2
211955_at	0.017	IPO5
209663_s_at	0.017	ITGA7
224980_at	0.017	LEMD2
204123_at	0.017	LIG3
200704_at	0.017	LITAF
234082_at	0.017	LOC100505874
1556004_at	0.017	LOC101928817
1556340_at	0.017	MAPK12
230805_at	0.017	MIR142
204684_at	0.017	NPTX1
234551_at	0.017	OTOP2
1560014_s_at	0.017	PDXDC1
202075_s_at	0.017	PLTP
228222_at	0.017	PPP1CB
236675_at	0.017	RPA1
210101_x_at	0.017	SH3GLB1
221335_x_at	0.017	SMG9
1554686_at	0.017	STAU2
228483_s_at	0.017	TAF9B
212052_s_at	0.017	TBC1D9B
205688_at	0.017	TFAP4
239954_at	0.017	ZNF160
1561260_at	0.018	-
1561749_at	0.018	-
1564236_at	0.018	-
1568661_at	0.018	-
215806_x_at	0.018	-
234622_at	0.018	-
238620_at	0.018	-
242890_at	0.018	-
244836_at	0.018	-
204129_at	0.018	BCL9
220246_at	0.018	CAMK1D
1564360_a_at	0.018	CCDC144NL-AS1
1559862_at	0.018	COPA
244852_at	0.018	DSEL
205490_x_at	0.018	GJB3
212444_at	0.018	GPRC5A
240602_at	0.018	HBS1L
225582_at	0.018	ITPRIP
202068_s_at	0.018	LDLR
230674_at	0.018	LGR4
1564282_a_at	0.018	LINC00491
232241_at	0.018	LINC00894
210798_x_at	0.018	MASP2
216662_at	0.018	MYO7B
1555282_a_at	0.018	PPARGC1B
225686_at	0.018	SKA2
215267_s_at	0.018	SLC8A2
209420_s_at	0.018	SMPD1
205185_at	0.018	SPINK5
226931_at	0.018	TMTC1
1559399_s_at	0.018	ZCCHC10
213778_x_at	0.018	ZNF276
1564389_at	0.019	-
216644_at	0.019	-
221044_s_at	0.019	-
222174_at	0.019	-
230161_at	0.019	-
235268_at	0.019	-
215227_x_at	0.019	ACP1
239439_at	0.019	AFF4
238851_at	0.019	ANKRD13A
222743_s_at	0.019	C11ORF71
226378_s_at	0.019	C19ORF25
238549_at	0.019	CBFA2T2
1555746_at	0.019	CD79B
229959_at	0.019	CYP4V2
218069_at	0.019	DCTPP1
215102_at	0.019	DPY19L1P1
223549_s_at	0.019	ESPN
223648_s_at	0.019	FGFRL1
210187_at	0.019	FKBP1A
1555335_at	0.019	ITGA9
234744_x_at	0.019	KIF20B
242873_at	0.019	LOC101928100
1561650_s_at	0.019	LOC285692
1561761_x_at	0.019	LOC645513
214397_at	0.019	MBD2
223242_s_at	0.019	MFSD11
215152_at	0.019	MYB
209807_s_at	0.019	NFIX
1552408_at	0.019	ODF4
234840_s_at	0.019	OR5V1
1555668_a_at	0.019	PARK2
220566_at	0.019	PIK3R5
1560457_x_at	0.019	PLIN5
205096_at	0.019	POM121
236061_at	0.019	PRDM15
235070_at	0.019	RBFOX1
57540_at	0.019	RBKS
206526_at	0.019	RIBC2
1555626_a_at	0.019	SLAMF1
204296_at	0.019	SLC4A5
236098_at	0.019	SMIM6
206771_at	0.019	UPK3A
218005_at	0.019	ZNF22
232436_at	0.019	ZNF274
1561872_at	0.02	-
210292_s_at	0.02	-
221213_s_at	0.02	-
234261_at	0.02	-
236856_x_at	0.02	-
240914_at	0.02	-
241442_at	0.02	-
243455_at	0.02	-
243533_x_at	0.02	-
244027_at	0.02	-
244855_at	0.02	-
1555265_at	0.02	ABCC13
212607_at	0.02	AKT3
200098_s_at	0.02	ANAPC5
1558401_at	0.02	ARIH1
210205_at	0.02	B3GALT4
206727_at	0.02	C9
205297_s_at	0.02	CD79B
220436_at	0.02	CNTNAP3P2
1563097_at	0.02	DNAH12
218057_x_at	0.02	EMC8
213579_s_at	0.02	EP300
229386_at	0.02	ID4
1557215_at	0.02	LINC00648
1556321_a_at	0.02	MESDC1
202180_s_at	0.02	MVP
232146_at	0.02	NDUFC1
211413_s_at	0.02	PADI4
243564_at	0.02	PDE1C
226303_at	0.02	PGM5
219729_at	0.02	PRRX2
1558021_at	0.02	RABEPK
225836_s_at	0.02	RHNO1
234241_at	0.02	SCAMP5
1553176_at	0.02	SH2D1B
218817_at	0.02	SPCS3
225034_at	0.02	ST3GAL1
229385_s_at	0.02	TINCR
230647_at	0.02	TMEM53
244472_at	0.02	TRABD2B
214248_s_at	0.02	TRIM2
202335_s_at	0.02	UBE2B
203343_at	0.02	UGDH
202412_s_at	0.02	USP1
237247_at	0.02	USP51
211902_x_at	0.02	YME1L1
228099_at	0.02	ZNF550
229794_at	0.02	ZNF585A
1561272_at	0.021	-
1566271_x_at	0.021	-
209363_s_at	0.021	-
213089_at	0.021	-
215971_at	0.021	-
238357_at	0.021	-
242379_at	0.021	-
242869_at	0.021	-
243436_at	0.021	-
236007_at	0.021	AKAP10
224070_at	0.021	AKR1C6P
201096_s_at	0.021	ARF4
203945_at	0.021	ARG2
215365_at	0.021	CACNB2
232608_x_at	0.021	CARD14
226511_at	0.021	DCAF10
201386_s_at	0.021	DHX15
202668_at	0.021	EFNB2
231769_at	0.021	FBXO6
207345_at	0.021	FST
207929_at	0.021	GRPR
230125_at	0.021	GUSB
238374_at	0.021	H1FNT
224359_s_at	0.021	HOOK3
219052_at	0.021	HPS6
228976_at	0.021	ICOSLG
210442_at	0.021	IL1RL1
211581_x_at	0.021	LST1
205859_at	0.021	LY86
230848_s_at	0.021	MGA
208040_s_at	0.021	MYBPC3
39548_at	0.021	NPAS2
234722_x_at	0.021	OBP2B
205319_at	0.021	PSCA
218035_s_at	0.021	RBM47
202989_at	0.021	RGS1
1558519_at	0.021	RPE
206027_at	0.021	S100A3
1568765_at	0.021	SERPINE1
243884_at	0.021	TEX26
233983_at	0.021	TGM6
1558053_s_at	0.021	TMED4
244716_x_at	0.021	TMIGD2
223948_s_at	0.021	TMPRSS3
214228_x_at	0.021	TNFRSF4
223030_at	0.021	TRAF7
1558088_a_at	0.021	UBE2I
1558215_s_at	0.021	UBTF
204190_at	0.021	USPL1
201337_s_at	0.021	VAMP3
232222_at	0.021	ZCCHC2
232417_x_at	0.021	ZDHHC11
1553607_at	0.022	-
1561756_at	0.022	-
230843_at	0.022	-
231324_at	0.022	-
237341_at	0.022	-
237661_at	0.022	-
242526_at	0.022	-
228848_at	0.022	ABTB1
205364_at	0.022	ACOX2
227691_at	0.022	AKAP8L
221093_at	0.022	BRD7P3
221436_s_at	0.022	CDCA3
227953_at	0.022	CMTM6
214074_s_at	0.022	CTTN
214025_at	0.022	DDX28
212371_at	0.022	DESI2
211493_x_at	0.022	DTNA
1552628_a_at	0.022	HERPUD2
210013_at	0.022	HPX
211406_at	0.022	IER3IP1
210118_s_at	0.022	IL1A
1560396_at	0.022	KLHL6
204582_s_at	0.022	KLK3
211135_x_at	0.022	LILRB3
1569332_at	0.022	LINC00488
204423_at	0.022	MKLN1
219147_s_at	0.022	NMRK1
210004_at	0.022	OLR1
1558164_s_at	0.022	PEX13
220944_at	0.022	PGLYRP4
216551_x_at	0.022	PLCG1
216884_at	0.022	PTPN12
229903_x_at	0.022	RNPC3
240425_x_at	0.022	ROBO2
228150_at	0.022	SEC16B
242773_at	0.022	SLC5A1
222715_s_at	0.022	SYNRG
221034_s_at	0.022	TEX13B
223209_s_at	0.022	VIMP
222082_at	0.022	ZBTB7A
234937_x_at	0.022	ZFP28
1570135_at	0.022	ZNF230
228684_at	0.022	ZNF503
1560562_a_at	0.022	ZNF677
1569191_at	0.022	ZNF826P
1570244_at	0.023	-
1570483_at	0.023	-
204650_s_at	0.023	-
216934_at	0.023	-
233400_at	0.023	-
234630_at	0.023	-
234954_at	0.023	-
237716_at	0.023	-
242110_at	0.023	-
242421_at	0.023	-
244489_at	0.023	-
221718_s_at	0.023	AKAP13
227720_at	0.023	ANKRD13B
1564064_a_at	0.023	ATP11B
1559571_a_at	0.023	ATP13A4
219464_at	0.023	CA14
207874_s_at	0.023	CFHR4
239921_at	0.023	COL28A1
213647_at	0.023	DNA2
203705_s_at	0.023	FZD7
236866_at	0.023	GALNS
204659_s_at	0.023	GFER
223606_x_at	0.023	GPALPP1
232116_at	0.023	GRHL3
240703_s_at	0.023	HERC1
1566464_at	0.023	KCNK1
209653_at	0.023	KPNA4
228209_at	0.023	LHX4-AS1
202999_s_at	0.023	LOXL2
206750_at	0.023	MAFK
227175_at	0.023	MCL1
242702_at	0.023	MMAA
241396_at	0.023	NEDD4L
213838_at	0.023	NOL7
202184_s_at	0.023	NUP133
1553681_a_at	0.023	PRF1
228384_s_at	0.023	PYROXD2
221960_s_at	0.023	RAB2A
223934_at	0.023	SP140L
202643_s_at	0.023	TNFAIP3
232206_at	0.023	ULK4
223845_at	0.023	VSIG10
213863_s_at	0.025	-
216795_at	0.025	-
217571_at	0.025	-
238555_at	0.025	-
240174_at	0.025	-
211560_s_at	0.025	ALAS2
204942_s_at	0.025	ALDH3B2
1558612_a_at	0.025	ATP1A4
1552919_at	0.025	C4ORF36
209002_s_at	0.025	CALCOCO1
1556954_at	0.025	CASC22
207620_s_at	0.025	CASK
242301_at	0.025	CBLN2
213856_at	0.025	CD47
212446_s_at	0.025	CERS6
223931_s_at	0.025	CHFR
218178_s_at	0.025	CHMP1B
210221_at	0.025	CHRNA3
231489_x_at	0.025	CREG2
1554411_at	0.025	CTNNB1
217005_at	0.025	LDLR
207697_x_at	0.025	LILRB2
224446_at	0.025	LLPH
1561228_at	0.025	LOC100506122
234288_at	0.025	LOC101929628
220698_at	0.025	LOC79160
219797_at	0.025	MGAT4A
219648_at	0.025	MREG
203208_s_at	0.025	MTFR1
215074_at	0.025	MYO1B
243099_at	0.025	NFAM1
220641_at	0.025	NOX5
243612_at	0.025	NSD1
234352_x_at	0.025	POLB
1566301_at	0.025	PPP1R11
226872_at	0.025	RFX2
239143_x_at	0.025	RNF138
200060_s_at	0.025	RNPS1
229023_at	0.025	SFT2D3
220733_at	0.025	SLC26A1
242701_at	0.025	TBRG1
240300_at	0.025	TK2
238627_at	0.025	TRAPPC2L
231968_at	0.025	UGGT1
227838_at	0.025	UNC5C
216501_at	0.025	VAC14
228718_at	0.025	ZNF44
1556553_at	0.026	-
1559810_at	0.026	-
1562067_at	0.026	-
1570167_at	0.026	-
210387_at	0.026	-
234632_x_at	0.026	-
242816_at	0.026	-
244067_x_at	0.026	-
210099_at	0.026	ABCA2
221013_s_at	0.026	APOL2
224484_s_at	0.026	BRMS1L
223063_at	0.026	C1ORF198
228516_at	0.026	CDAN1
1569044_at	0.026	CDC42BPG
244275_at	0.026	CISD2
239139_at	0.026	CPNE9
221925_s_at	0.026	CSPP1
203947_at	0.026	CSTF3
201571_s_at	0.026	DCTD
204850_s_at	0.026	DCX
201340_s_at	0.026	ENC1
222646_s_at	0.026	ERO1A
233898_s_at	0.026	FGFR1OP2
212597_s_at	0.026	HMGXB4
236048_at	0.026	LHFPL1
237899_at	0.026	LOC100506374
228615_at	0.026	LOC286161
236929_at	0.026	LOC441242
214376_at	0.026	MAPK10
231829_at	0.026	MAVS
230562_at	0.026	MCPH1-AS1
238445_x_at	0.026	MGAT5B
244763_at	0.026	MTRF1
1557720_s_at	0.026	MYO16
202841_x_at	0.026	OGFR
1552991_at	0.026	OR5P2
231279_at	0.026	PATE1
1558965_at	0.026	PHF21A
229823_at	0.026	RIMS2
207864_at	0.026	SCN7A
214821_at	0.026	SLC25A4
206310_at	0.026	SPINK2
202811_at	0.026	STAMBP
1565525_a_at	0.026	TCP11L2
1558238_at	0.026	TNRC18
1556665_at	0.026	TTC6
203519_s_at	0.026	UPF2
205536_at	0.026	VAV2
219401_at	0.026	XYLT2
235068_at	0.026	ZDHHC21
236562_at	0.026	ZNF439
1555522_s_at	0.027	-
1562944_at	0.027	-
1563341_at	0.027	-
223678_s_at	0.027	-
225374_at	0.027	-
233710_at	0.027	-
236470_at	0.027	-
237959_at	0.027	-
238200_at	0.027	-
240506_at	0.027	-
242018_at	0.027	-
242306_at	0.027	-
243230_at	0.027	-
243714_at	0.027	-
243822_at	0.027	-
244576_at	0.027	-
206561_s_at	0.027	AKR1B10
204976_s_at	0.027	AMMECR1
1558792_x_at	0.027	AP2A1
227616_at	0.027	BCL9L
1558507_at	0.027	C1ORF53
235330_at	0.027	CCDC117
1553698_a_at	0.027	CCSAP
1556969_at	0.027	CFAP65
1562892_at	0.027	CHCHD5
1554264_at	0.027	CKAP2
233500_x_at	0.027	CLEC2D
201211_s_at	0.027	DDX3X
1557063_at	0.027	DICER1-AS1
225495_x_at	0.027	GADD45GIP1
38037_at	0.027	HBEGF
213418_at	0.027	HSPA6
1555060_a_at	0.027	IKZF2
207857_at	0.027	LILRA2
238298_at	0.027	LINC00845
1553130_at	0.027	LOC652276
239997_at	0.027	LOC780529
207325_x_at	0.027	MAGEA1
201555_at	0.027	MCM3
1552312_a_at	0.027	MFAP3
213123_at	0.027	MFAP3
217115_at	0.027	MKRN7P
1556167_at	0.027	MROH2A
224357_s_at	0.027	MS4A4A
229122_x_at	0.027	NPRL3
230410_at	0.027	NRP2
225999_at	0.027	RIMKLB
225777_at	0.027	SAPCD2
1554332_a_at	0.027	SLCO4A1-AS1
238434_at	0.027	SMCR8
1558135_at	0.027	TAF11
225412_at	0.027	TMEM87B
211153_s_at	0.027	TNFSF11
242679_at	0.027	TTN-AS1
231008_at	0.027	UNC5CL
239190_at	0.027	VRK3
242684_at	0.027	ZNF425
1559699_at	0.029	-
203670_at	0.029	-
217233_at	0.029	-
230502_s_at	0.029	-
236699_at	0.029	-
239032_at	0.029	-
239951_at	0.029	-
241070_at	0.029	-
241104_at	0.029	-
242347_at	0.029	-
243041_s_at	0.029	-
219426_at	0.029	AGO3
214766_s_at	0.029	AHCTF1
203809_s_at	0.029	AKT2
213952_s_at	0.029	ALOX5
243585_at	0.029	ATP13A5
239000_at	0.029	BRD4
221457_s_at	0.029	BTNL2
1570070_at	0.029	CCM2L
204826_at	0.029	CCNF
218929_at	0.029	CDKN2AIP
1556323_at	0.029	CELF2
217200_x_at	0.029	CYB561
215303_at	0.029	DCLK1
202865_at	0.029	DNAJB12
204954_s_at	0.029	DYRK1B
232361_s_at	0.029	EHF
204503_at	0.029	EVPL
1563255_at	0.029	FAM170B-AS1
238795_at	0.029	FAM208B
229247_at	0.029	FBLN7
229868_s_at	0.029	GDF15
236730_at	0.029	GIPC3
1566256_s_at	0.029	GPR180
206010_at	0.029	HABP2
230880_at	0.029	KIAA1652
1561432_at	0.029	LOC105374419
1570131_at	0.029	LOC285847
204682_at	0.029	LTBP2
223086_x_at	0.029	MRPL51
217187_at	0.029	MUC5AC
1560746_at	0.029	NEXN-AS1
1561373_at	0.029	PACRG-AS1
204091_at	0.029	PDE6D
208983_s_at	0.029	PECAM1
1559000_at	0.029	PRR26
212012_at	0.029	PXDN
213734_at	0.029	RFC5
1563114_at	0.029	RNF17
226885_at	0.029	RNF217
205484_at	0.029	SIT1
1553423_a_at	0.029	SLFN13
227705_at	0.029	TCEAL7
234367_x_at	0.029	TMPRSS6
235749_at	0.029	UGGT2
207402_at	0.029	ZNF132
238607_at	0.029	ZNF296
219088_s_at	0.029	ZNF576
1557105_a_at	0.029	ZSCAN30
1557744_at	0.03	-
1561140_at	0.03	-
1564836_at	0.03	-
222308_x_at	0.03	-
231136_at	0.03	-
236716_at	0.03	-
237815_at	0.03	-
240775_at	0.03	-
243131_x_at	0.03	-
244348_at	0.03	-
244384_at	0.03	-
207845_s_at	0.03	ANAPC10
218769_s_at	0.03	ANKRA2
205216_s_at	0.03	APOH
201883_s_at	0.03	B4GALT1
223135_s_at	0.03	BBX
209310_s_at	0.03	CASP4
209201_x_at	0.03	CXCR4
1570078_a_at	0.03	DOCK5
205650_s_at	0.03	FGA
218618_s_at	0.03	FNDC3B
243935_at	0.03	FRAS1
216517_at	0.03	IGKC
204553_x_at	0.03	INPP4A
211217_s_at	0.03	KCNQ1
1553793_a_at	0.03	KIAA1109
218798_at	0.03	KRI1
210225_x_at	0.03	LILRB3
1563614_at	0.03	MTBP
226823_at	0.03	PHACTR4
1553374_at	0.03	PRO2949
204127_at	0.03	RFC3
211446_at	0.03	RGSL1
209371_s_at	0.03	SH3BP2
234140_s_at	0.03	STIM2
205254_x_at	0.03	TCF7
211571_s_at	0.03	VCAN
205487_s_at	0.03	VGLL1
1562282_at	0.03	ZNF568
244180_at	0.03	ZNF793
242557_at	0.03	ZNRD1ASP
1555617_x_at	0.032	-
1566232_at	0.032	-
205875_s_at	0.032	-
206963_s_at	0.032	-
216043_x_at	0.032	-
222094_at	0.032	-
233120_at	0.032	-
234113_at	0.032	-
234657_at	0.032	-
234802_at	0.032	-
239915_at	0.032	-
241484_x_at	0.032	-
242737_at	0.032	-
244456_at	0.032	-
244878_at	0.032	-
239530_at	0.032	ADD2
65718_at	0.032	ADGRA2
238259_at	0.032	ADSSL1
205359_at	0.032	AKAP6
225459_at	0.032	AMOTL1
207552_at	0.032	ATP5G2
218983_at	0.032	C1RL
238965_at	0.032	C21ORF2
201130_s_at	0.032	CDH1
235436_at	0.032	DDX31
209015_s_at	0.032	DNAJB6
222938_x_at	0.032	ENPP3
1563471_at	0.032	EPG5
219002_at	0.032	FASTKD1
242828_at	0.032	FIGN
224856_at	0.032	FKBP5
229865_at	0.032	FNDC3B
205527_s_at	0.032	GEMIN4
223555_at	0.032	GON4L
223486_at	0.032	GTPBP8
1561908_a_at	0.032	HS3ST3B1
236767_at	0.032	IQCF2
1552899_at	0.032	LINC01312
244600_at	0.032	LOC100996583
1561027_at	0.032	LOC646241
224675_at	0.032	MESDC2
233590_at	0.032	MIR3681HG
212020_s_at	0.032	MKI67
235509_at	0.032	NDUFAF6
211105_s_at	0.032	NFATC1
213990_s_at	0.032	PAK7
229467_at	0.032	PCBP2
213581_at	0.032	PDCD2
230480_at	0.032	PIWIL4
224226_at	0.032	PKD2L2
201603_at	0.032	PPP1R12A
220231_at	0.032	PPP1R17
204023_at	0.032	RFC4
209885_at	0.032	RHOD
60471_at	0.032	RIN3
211894_x_at	0.032	SEZ6L
217159_x_at	0.032	SIGLEC7
243709_at	0.032	SLC38A9
229776_at	0.032	SLCO3A1
227820_at	0.032	TBC1D25
220378_at	0.032	TCP11
1558814_s_at	0.032	TMED5
1554119_at	0.032	USB1
227681_at	0.032	ZFP36L2
219171_s_at	0.032	ZNF236
1557315_a_at	0.034	-
1563057_at	0.034	-
1569013_s_at	0.034	-
215968_at	0.034	-
216014_s_at	0.034	-
227405_s_at	0.034	-
232788_at	0.034	-
232967_at	0.034	-
233313_at	0.034	-
234591_at	0.034	-
235487_at	0.034	-
236545_at	0.034	-
239371_at	0.034	-
239671_at	0.034	-
240514_at	0.034	-
241314_at	0.034	-
1555338_s_at	0.034	AQP10
201854_s_at	0.034	ATMIN
209964_s_at	0.034	ATXN7
1557057_a_at	0.034	C5ORF47
226165_at	0.034	C8ORF59
201955_at	0.034	CCNC
230128_at	0.034	CKAP2
229719_s_at	0.034	DERL3
217067_s_at	0.034	DMP1
211310_at	0.034	EZH1
232851_at	0.034	FBXO3
235733_at	0.034	GXYLT2
200905_x_at	0.034	HLA-E
242528_at	0.034	HOXA-AS2
213651_at	0.034	INPP5J
230596_at	0.034	KALRN
1553675_at	0.034	KLC4
214383_x_at	0.034	KLHDC3
1557893_a_at	0.034	LINC01056
214896_at	0.034	LINC01314
206334_at	0.034	LIPF
230644_at	0.034	LRFN5
236666_s_at	0.034	LRRC10B
207041_at	0.034	MASP2
210763_x_at	0.034	NCR3
237210_at	0.034	NFRKB
206215_at	0.034	OPCML
1554828_at	0.034	PDGFRA
207138_at	0.034	PHF2
1566111_at	0.034	PIEZO1
225177_at	0.034	RAB11FIP1
235742_at	0.034	RHOC
203472_s_at	0.034	SLCO2B1
208574_at	0.034	SOX14
226600_at	0.034	TMTC3
218156_s_at	0.034	TSR1
224924_at	0.034	TTC7A
220422_at	0.034	UBQLN3
227977_at	0.034	ZADH2
214900_at	0.034	ZKSCAN1
1557907_x_at	0.035	-
1558253_x_at	0.035	-
200624_s_at	0.035	-
216776_at	0.035	-
223538_at	0.035	-
233457_at	0.035	-
234976_x_at	0.035	-
238052_at	0.035	-
238892_at	0.035	-
240085_at	0.035	-
241649_at	0.035	-
242199_at	0.035	-
242337_at	0.035	-
235335_at	0.035	ABCA9
1554697_at	0.035	ADAMTS9
201782_s_at	0.035	AIP
204416_x_at	0.035	APOC1
225711_at	0.035	ARL6IP6
220521_s_at	0.035	ATG16L1
214244_s_at	0.035	ATP6V0E1
217223_s_at	0.035	BCR
229851_s_at	0.035	C11ORF54
213363_at	0.035	CA5BP1
1553972_a_at	0.035	CBS
226244_at	0.035	CLEC14A
205489_at	0.035	CRYM
202571_s_at	0.035	DLGAP4
1563252_at	0.035	ERBB3
1555195_at	0.035	FBXO36
208438_s_at	0.035	FGR
205354_at	0.035	GAMT
242341_x_at	0.035	GLYCTK
210963_s_at	0.035	GYG2
219976_at	0.035	HOOK1
223963_s_at	0.035	IGF2BP2
215980_s_at	0.035	IGHMBP2
1557174_a_at	0.035	IRAK1BP1
228777_at	0.035	KBTBD3
229837_s_at	0.035	KCTD5
207161_at	0.035	KIAA0087
228474_s_at	0.035	KLF9
222242_s_at	0.035	KLK5
208934_s_at	0.035	LGALS8
1562914_a_at	0.035	LINC00905
241247_at	0.035	LINC01213
210596_at	0.035	MAGT1
205612_at	0.035	MMRN1
1562790_at	0.035	NCALD
226643_s_at	0.035	NUDCD2
1554256_a_at	0.035	PCNX2
213227_at	0.035	PGRMC2
219752_at	0.035	RASAL1
218194_at	0.035	REXO2
220626_at	0.035	SERPINA10
227845_s_at	0.035	SHD
206519_x_at	0.035	SIGLEC6
208863_s_at	0.035	SRSF1
222116_s_at	0.035	TBC1D16
233423_at	0.035	TLDC1
1558381_a_at	0.035	TMEM147-AS1
224397_s_at	0.035	TMTC1
222748_s_at	0.035	TXNL4B
1557038_s_at	0.035	UBAC2-AS1
1558584_at	0.035	UBL4B
206168_at	0.035	ZC3H7B
1569510_at	0.037	-
208118_x_at	0.037	-
214546_s_at	0.037	-
216531_at	0.037	-
231038_s_at	0.037	-
241917_at	0.037	-
243187_at	0.037	-
243993_at	0.037	-
223074_s_at	0.037	AIF1L
232810_at	0.037	AIG1
1555395_at	0.037	AKAP12
231242_at	0.037	BHLHE41
242579_at	0.037	BMPR1B
229436_x_at	0.037	BRCC3
222089_s_at	0.037	C16ORF71
219288_at	0.037	C3ORF14
205049_s_at	0.037	CD79A
209714_s_at	0.037	CDKN3
207590_s_at	0.037	CENPI
235706_at	0.037	CPM
223643_at	0.037	CRYGS
222234_s_at	0.037	DBNDD1
214229_at	0.037	DNAH17
225635_s_at	0.037	EBLN3
225290_at	0.037	ETNK1
230435_at	0.037	FAM228B
213737_x_at	0.037	GOLGA8N
236024_at	0.037	GPM6A
211125_x_at	0.037	GRIN1
244512_at	0.037	HOXB-AS1
205454_at	0.037	HPCA
240430_at	0.037	KCMF1
213567_at	0.037	KPNA4
200076_s_at	0.037	KXD1
1556411_s_at	0.037	KY
244823_at	0.037	LOC100129034
236228_at	0.037	LOC100130744
1557021_s_at	0.037	LOC100507250
244343_at	0.037	LOC100507330
233043_at	0.037	LOC221814
206854_s_at	0.037	MAP3K7
213765_at	0.037	MFAP5
216506_x_at	0.037	MLLT10
203465_at	0.037	MRPL19
1560430_at	0.037	NKPD1
234841_x_at	0.037	OBP2A
217383_at	0.037	PGK1
225431_x_at	0.037	PM20D2
1565638_at	0.037	PMP22
220553_s_at	0.037	PRPF39
214999_s_at	0.037	RAB11FIP3
221915_s_at	0.037	RANBP1
1552379_at	0.037	RDH10
212590_at	0.037	RRAS2
206671_at	0.037	SAG
207351_s_at	0.037	SH2D2A
243653_at	0.037	SHROOM3
229110_at	0.037	SLC24A2
222431_at	0.037	SPIN1
240070_at	0.037	TIGIT
235994_s_at	0.037	TINCR
1555341_at	0.037	UNC5C
220784_s_at	0.037	UTS2
202173_s_at	0.037	VEZF1
240022_at	0.037	ZC3H4
232328_at	0.037	ZNF552
1557845_at	0.039	-
1560755_at	0.039	-
1561940_at	0.039	-
1566779_at	0.039	-
224136_at	0.039	-
231362_at	0.039	-
232614_at	0.039	-
234189_at	0.039	-
235895_at	0.039	-
236952_at	0.039	-
240670_at	0.039	-
241033_at	0.039	-
242181_at	0.039	-
204184_s_at	0.039	ADRBK2
217153_at	0.039	ARHGAP1
233686_at	0.039	ASXL3
235266_at	0.039	ATAD2
1554556_a_at	0.039	ATP11B
53076_at	0.039	B4GALT7
209203_s_at	0.039	BICD2
207776_s_at	0.039	CACNB2
210743_s_at	0.039	CDC14A
1553166_at	0.039	CDH24
226751_at	0.039	CNRIP1
233918_at	0.039	DCDC2B
209187_at	0.039	DR1
201750_s_at	0.039	ECE1
215482_s_at	0.039	EIF2B4
210103_s_at	0.039	FOXA2
223604_at	0.039	GARNL3
235867_at	0.039	GSTM3
207373_at	0.039	HOXD10
221062_at	0.039	HS3ST3B1
237543_at	0.039	LOC100506286
239556_at	0.039	LOC645513
218894_s_at	0.039	MAGOHB
202787_s_at	0.039	MAPKAPK3
229741_at	0.039	MAVS
229195_at	0.039	MESP1
243887_at	0.039	MRPL30
223172_s_at	0.039	MTFP1
210443_x_at	0.039	OGFR
230100_x_at	0.039	PAK1
208233_at	0.039	PDPN
223037_at	0.039	PDZD11
227068_at	0.039	PGK1
228171_s_at	0.039	PLEKHG4
225124_at	0.039	PPP1R9B
1559186_at	0.039	PRKXP1
204214_s_at	0.039	RAB32
209965_s_at	0.039	RAD51D
205651_x_at	0.039	RAPGEF4
214120_at	0.039	RFPL1S
1555233_at	0.039	RHOJ
208740_at	0.039	SAP18
238017_at	0.039	SDR16C5
244746_at	0.039	SEMA6D
237340_at	0.039	SLC26A8
232605_s_at	0.039	SPG20-AS1
226166_x_at	0.039	STK36
211106_at	0.039	SUPT3H
214348_at	0.039	TACR2
1558972_s_at	0.039	THEMIS
1560281_a_at	0.039	TMEM95
205177_at	0.039	TNNI1
203050_at	0.039	TP53BP1
208588_at	0.039	TPT1P8
233750_s_at	0.039	TRMT1L
236826_at	0.039	TTC39B
204822_at	0.039	TTK
203827_at	0.039	WIPI1
236559_at	0.039	YWHAH
203959_s_at	0.039	ZBTB40
232367_x_at	0.039	ZNF598
1557835_at	0.041	-
218822_s_at	0.041	-
240916_x_at	0.041	-
241123_at	0.041	-
241167_at	0.041	-
241614_at	0.041	-
242819_at	0.041	-
243781_at	0.041	-
203321_s_at	0.041	ADNP2
207015_s_at	0.041	ALDH1A2
219766_at	0.041	B9D2
1553936_a_at	0.041	BFSP2-AS1
212952_at	0.041	CALR
213060_s_at	0.041	CHI3L2
212624_s_at	0.041	CHN1
234688_x_at	0.041	CNTROB
206336_at	0.041	CXCL6
242631_x_at	0.041	DLC1
224805_s_at	0.041	FAM219B
243059_at	0.041	FENDRR
218880_at	0.041	FOSL2
1555516_at	0.041	FOXP2
203925_at	0.041	GCLM
1570125_at	0.041	GHET1
212642_s_at	0.041	HIVEP2
209113_s_at	0.041	HMG20B
205842_s_at	0.041	JAK2
212452_x_at	0.041	KAT6B
1558308_at	0.041	LINC00942
231540_at	0.041	LOC100130691
1563297_s_at	0.041	LOC101928907
1569376_s_at	0.041	LOC101929964
1560844_at	0.041	LOC105378052
1565905_at	0.041	LOC400627
230252_at	0.041	LPAR5
1559256_at	0.041	MAGI1
242193_at	0.041	MIR124-2HG
244828_x_at	0.041	NAF1
238014_at	0.041	NEMP2
1552554_a_at	0.041	NLRC4
233126_s_at	0.041	OLAH
219032_x_at	0.041	OPN3
216818_s_at	0.041	OR2J2
202290_at	0.041	PDAP1
201120_s_at	0.041	PGRMC1
214757_at	0.041	PMS2P2
235061_at	0.041	PPM1K
205578_at	0.041	ROR2
211578_s_at	0.041	RPS6KB1
213383_at	0.041	SBF1
215760_s_at	0.041	SBNO2
1557389_at	0.041	SH3PXD2A-AS1
225249_at	0.041	SPPL2B
214597_at	0.041	SSTR2
203999_at	0.041	SYT1
216035_x_at	0.041	TCF7L2
218848_at	0.041	THOC6
1561030_at	0.041	TMC7
240993_at	0.041	UPF3B
1553341_at	0.041	UROC1
234455_at	0.041	ZFP1
243790_at	0.041	ZNF585A
1557689_at	0.043	-
1562235_s_at	0.043	-
1570349_at	0.043	-
210824_at	0.043	-
216104_at	0.043	-
216538_at	0.043	-
220824_at	0.043	-
232651_at	0.043	-
233653_at	0.043	-
234372_at	0.043	-
238519_at	0.043	-
240695_at	0.043	-
241071_at	0.043	-
242849_at	0.043	-
243866_x_at	0.043	-
244335_at	0.043	-
244562_s_at	0.043	-
220706_at	0.043	ADAMTS7
206953_s_at	0.043	ADGRL2
228241_at	0.043	AGR3
226358_at	0.043	APH1B
228008_at	0.043	ARID3A
232660_at	0.043	BAD
1568820_a_at	0.043	BEND6
1558944_at	0.043	CACNA1A
1557866_at	0.043	CFAP157
1555730_a_at	0.043	CFL1
224820_at	0.043	COX20
203368_at	0.043	CRELD1
205927_s_at	0.043	CTSE
221755_at	0.043	EHBP1L1
205935_at	0.043	FOXF1
227524_at	0.043	FZD3
203631_s_at	0.043	GPRC5B
213621_s_at	0.043	GUK1
222405_at	0.043	HACD3
210514_x_at	0.043	HLA-G
208937_s_at	0.043	ID1
207964_x_at	0.043	IFNA4
229405_at	0.043	KIF7
204890_s_at	0.043	LCK
1559646_a_at	0.043	LINC00184
236875_at	0.043	LOC100130705
233174_at	0.043	LOC100287015
1569306_at	0.043	LOC105371622
232645_at	0.043	LOC153684
1569781_at	0.043	LOC285423
1563606_a_at	0.043	LOC286359
219745_at	0.043	MFSD13A
225125_at	0.043	MMGT1
204798_at	0.043	MYB
201159_s_at	0.043	NMT1
232610_at	0.043	PARP14
244630_at	0.043	PDPK1
226733_at	0.043	PFKFB2
242925_at	0.043	RNF148
241760_x_at	0.043	RORA
229057_at	0.043	SCN2A
210135_s_at	0.043	SHOX2
206628_at	0.043	SLC5A1
214406_s_at	0.043	SLC7A4
205622_at	0.043	SMPD2
212666_at	0.043	SMURF1
1559747_at	0.043	SPG11
242220_at	0.043	SPTBN1
212387_at	0.043	TCF4
202606_s_at	0.043	TLK1
216100_s_at	0.043	TOR1AIP1
221897_at	0.043	TRIM52
219314_s_at	0.043	ZNF219
1553392_at	0.045	-
1561313_at	0.045	-
1562286_at	0.045	-
1566442_at	0.045	-
216829_at	0.045	-
228896_at	0.045	-
232782_at	0.045	-
233378_at	0.045	-
233542_at	0.045	-
234457_at	0.045	-
234477_at	0.045	-
239545_at	0.045	-
239692_at	0.045	-
240853_at	0.045	-
241206_at	0.045	-
243126_x_at	0.045	-
243227_at	0.045	-
203382_s_at	0.045	APOE
218158_s_at	0.045	APPL1
233536_at	0.045	ASXL3
228203_at	0.045	B4GAT1
227291_s_at	0.045	BOLA3
241781_at	0.045	CARNMT1
227156_at	0.045	CASK
61297_at	0.045	CASKIN2
206150_at	0.045	CD27
204510_at	0.045	CDC7
219534_x_at	0.045	CDKN1C
213230_at	0.045	CDR2L
201940_at	0.045	CPD
218923_at	0.045	CTBS
60084_at	0.045	CYLD
211442_x_at	0.045	CYP3A43
1553300_a_at	0.045	DGKH
201790_s_at	0.045	DHCR7
218585_s_at	0.045	DTL
242898_at	0.045	EIF2AK2
225362_at	0.045	FAM122B
207010_at	0.045	GABRB1
239461_at	0.045	GALNT15
222830_at	0.045	GRHL1
217595_at	0.045	GSPT1
1553402_a_at	0.045	HFE
1557850_at	0.045	INHBA-AS1
243428_at	0.045	KCNQ1OT1
229183_at	0.045	KCTD1
232695_at	0.045	KIF6
221948_s_at	0.045	KLHL22
230941_at	0.045	LINC01125
1562487_at	0.045	LOC101927623
1557591_at	0.045	LOC283038
241370_at	0.045	LOC286052
202670_at	0.045	MAP2K1
1563367_at	0.045	MAPT-AS1
244611_at	0.045	MED13
221177_at	0.045	MIA2
218251_at	0.045	MID1IP1
230530_at	0.045	MLYCD
202427_s_at	0.045	MPC2
211449_at	0.045	MSH6
218716_x_at	0.045	MTO1
218330_s_at	0.045	NAV2
202905_x_at	0.045	NBN
223011_s_at	0.045	OCIAD1
230478_at	0.045	OIT3
1554526_at	0.045	OLFM3
226019_at	0.045	OMA1
219105_x_at	0.045	ORC6
228964_at	0.045	PRDM1
240015_at	0.045	PRKCQ-AS1
200707_at	0.045	PRKCSH
215492_x_at	0.045	PTCRA
227944_at	0.045	PTPN3
214369_s_at	0.045	RASGRP2
1557984_s_at	0.045	RPAP3
217298_at	0.045	RPS14
203170_at	0.045	RRP8
202628_s_at	0.045	SERPINE1
222248_s_at	0.045	SIRT4
206510_at	0.045	SIX2
226601_at	0.045	SLC30A7
219614_s_at	0.045	SLC6A20
1564514_at	0.045	SNRK
213324_at	0.045	SRC
235677_at	0.045	SRR
232588_at	0.045	STAG1
231880_at	0.045	STRIP2
200740_s_at	0.045	SUMO3
216298_at	0.045	TARP
227813_at	0.045	THAP6
232023_at	0.045	TMEM67
230211_at	0.045	TRIP11
208099_x_at	0.045	TTLL5
239920_at	0.045	UBTF
210317_s_at	0.045	YWHAE
205092_x_at	0.045	ZBTB1
243550_at	0.045	ZDHHC21
205928_at	0.045	ZNF443
1560201_at	0.045	ZNF713
227104_x_at	0.045	ZNF800
223639_s_at	0.045	ZNRD1
1558220_at	0.047	-
1560864_at	0.047	-
1562947_x_at	0.047	-
1566949_at	0.047	-
205122_at	0.047	-
206936_x_at	0.047	-
213447_at	0.047	-
213642_at	0.047	-
229679_at	0.047	-
232872_at	0.047	-
234328_at	0.047	-
237578_at	0.047	-
238234_at	0.047	-
239251_at	0.047	-
241090_at	0.047	-
243381_at	0.047	-
243733_at	0.047	-
243932_at	0.047	-
243979_at	0.047	-
244017_at	0.047	-
220268_at	0.047	AAMDC
241968_at	0.047	ABHD18
218739_at	0.047	ABHD5
219841_at	0.047	AICDA
212175_s_at	0.047	AK2
223579_s_at	0.047	APOB
213930_at	0.047	ATG12
238101_at	0.047	BEND4
229478_x_at	0.047	BIVM
240209_at	0.047	C16ORF78
223576_at	0.047	C6ORF203
214207_s_at	0.047	CARD10
205830_at	0.047	CLGN
219301_s_at	0.047	CNTNAP2
1552835_at	0.047	DENND1B
230915_at	0.047	DHRS7C
1569600_at	0.047	DLEU2
240574_at	0.047	DNAJC3-AS1
208140_s_at	0.047	DRC3
218898_at	0.047	FAM57A
227882_at	0.047	FKRP
228567_at	0.047	GAN
213343_s_at	0.047	GDPD5
201179_s_at	0.047	GNAI3
229055_at	0.047	GPR68
220447_at	0.047	HRH3
215436_at	0.047	HSDL2
1565748_at	0.047	IPO5P1
237652_at	0.047	IQSEC2
211242_x_at	0.047	KIR2DL4
1561587_at	0.047	LINC00907
239420_at	0.047	LINC01187
236166_at	0.047	LOC285147
1562511_at	0.047	LYST
1569136_at	0.047	MGAT4A
234332_at	0.047	NUB1
1567254_at	0.047	OR10D1P
220060_s_at	0.047	PARPBP
210907_s_at	0.047	PDCD10
226855_at	0.047	PDP2
1557864_x_at	0.047	PLA2G4E-AS1
226522_at	0.047	PODN
208345_s_at	0.047	POU3F1
61734_at	0.047	RCN3
1554895_a_at	0.047	RHBDL2
204040_at	0.047	RNF144A
236380_at	0.047	RPP14
228923_at	0.047	S100A6
1552463_at	0.047	SERPINB11
214305_s_at	0.047	SF3B1
219511_s_at	0.047	SNCAIP
201418_s_at	0.047	SOX4
235342_at	0.047	SPOCK3
217455_s_at	0.047	SSTR2
210986_s_at	0.047	TPM1
230626_at	0.047	TSPAN12
218794_s_at	0.047	TXNL4B
220079_s_at	0.047	USP48
1556126_s_at	0.049	-
1556676_a_at	0.049	-
1558890_at	0.049	-
1559630_at	0.049	-
1560451_at	0.049	-
1561196_at	0.049	-
1561320_at	0.049	-
207891_s_at	0.049	-
213908_at	0.049	-
216412_x_at	0.049	-
217423_at	0.049	-
217524_x_at	0.049	-
231231_at	0.049	-
234795_at	0.049	-
236659_x_at	0.049	-
238301_at	0.049	-
239332_at	0.049	-
239686_at	0.049	-
240010_at	0.049	-
240568_at	0.049	-
240593_x_at	0.049	-
241134_at	0.049	-
242997_at	0.049	-
243130_at	0.049	-
243891_at	0.049	-
244406_at	0.049	-
60528_at	0.049	-
214341_at	0.049	AP1G2
235734_at	0.049	ARFGAP2
228368_at	0.049	ARHGAP20
218298_s_at	0.049	C14ORF159
229177_at	0.049	C16ORF89
239038_at	0.049	C1ORF52
1564274_at	0.049	C9ORF47
228320_x_at	0.049	CCDC64
241166_at	0.049	CEP41
204370_at	0.049	CLP1
228365_at	0.049	CPNE8
202901_x_at	0.049	CTSS
238338_at	0.049	DCAF8
212919_at	0.049	DCP2
238525_at	0.049	DDX56
221910_at	0.049	ETV1
205418_at	0.049	FES
218818_at	0.049	FHL3
242938_s_at	0.049	FOXK2
213021_at	0.049	GOSR1
204512_at	0.049	HIVEP1
217371_s_at	0.049	IL15
204686_at	0.049	IRS1
212882_at	0.049	KLHL18
224459_at	0.049	L2HGDH
238359_at	0.049	LINC00672
232131_at	0.049	LINC00933
1558336_at	0.049	LOC100130268
230863_at	0.049	LRP2
227797_x_at	0.049	LYRM2
209623_at	0.049	MCCC2
224233_s_at	0.049	MSTO1
1567242_at	0.049	OR2L1P
221372_s_at	0.049	P2RX2
228703_at	0.049	P4HA3
1555864_s_at	0.049	PDHA1
212740_at	0.049	PIK3R4
218224_at	0.049	PNMA1
218329_at	0.049	PRDM4
226925_at	0.049	PXYLP1
204337_at	0.049	RGS4
230662_at	0.049	RNF187
239550_at	0.049	RORA
202627_s_at	0.049	SERPINE1
220193_at	0.049	SH3D21
207586_at	0.049	SHH
231217_at	0.049	SLC13A3
220551_at	0.049	SLC17A6
235763_at	0.049	SLC44A5
214512_s_at	0.049	SUB1
226086_at	0.049	SYT13
213786_at	0.049	TAX1BP1
213732_at	0.049	TCF3
229076_s_at	0.049	TOMM22
218838_s_at	0.049	TTC31
225413_at	0.049	USMG5
225925_s_at	0.049	USP48
227689_at	0.049	ZNF227
215289_at	0.049	ZNF749

## Sheet: Table S3
Lymphoblastoid Gene Set Representing Rate of ALS Progression
Transcript ID	P-Value	Gene Symbol
ENST00000430127	0.00012	EMID1
ENST00000433143	0.00024	EMID1
ENST00000484039	0.00024	EMID1
ENST00000367633	0.00033	-
ENST00000438114	0.00033	AKAP9
ENST00000429226	0.00033	EMID1
ENST00000435427	0.00033	EMID1
ENST00000281172	0.00033	EPS8
ENST00000273317	0.00033	LIMD1
ENST00000440097	0.00033	LIMD1
ENST00000465039	0.00033	LIMD1
ENST00000474665	0.00033	LIMD1
ENST00000324778	0.00033	RALGPS2
ENST00000367632	0.00033	RALGPS2
ENST00000367634	0.00033	RALGPS2
ENST00000367635	0.00033	RALGPS2
ENST00000415888	0.00033	RALGPS2
ENST00000477383	0.00033	RALGPS2
ENST00000478871	0.00033	RALGPS2
ENST00000480743	0.00033	RALGPS2
ENST00000495034	0.00033	RALGPS2
ENST00000455501	0.00044	-
ENST00000501545	0.00044	-
ENST00000469520	0.00044	BPNT1
ENST00000482136	0.00044	BPNT1
ENST00000498237	0.00044	BPNT1
ENST00000498791	0.00044	BPNT1
ENST00000473933	0.00044	EMID1
ENST00000487477	0.00044	EMID1
ENST00000488820	0.00044	EMID1
ENST00000362003	0.00044	PCGF3
ENST00000302686	0.00059	-
ENST00000426629	0.00059	-
ENST00000429415	0.00059	-
ENST00000435194	0.00059	-
ENST00000448676	0.00059	-
ENST00000457925	0.00059	-
ENST00000360222	0.00059	ADGRE2
ENST00000322067	0.00059	BPNT1
ENST00000354807	0.00059	BPNT1
ENST00000414869	0.00059	BPNT1
ENST00000463953	0.00059	BPNT1
ENST00000480959	0.00059	BPNT1
ENST00000462126	0.00059	DMKN
ENST00000334018	0.00059	EMID1
ENST00000404755	0.00059	EMID1
ENST00000404820	0.00059	EMID1
ENST00000400151	0.00059	PCGF3
ENST00000430644	0.00059	PCGF3
ENST00000440452	0.00059	PCGF3
ENST00000470161	0.00059	PCGF3
ENST00000497239	0.00078	-
ENST00000441301	0.00078	-
ENST00000450354	0.00078	-
ENST00000468269	0.00078	-
ENST00000328346	0.00078	-
ENST00000499144	0.00078	-
ENST00000193403	0.00078	ACTN1
ENST00000376839	0.00078	ACTN1
ENST00000394419	0.00078	ACTN1
ENST00000438964	0.00078	ACTN1
ENST00000264870	0.00078	F13A1
ENST00000431222	0.00078	F13A1
ENST00000379960	0.00078	ITSN1
ENST00000419774	0.00078	PCGF3
ENST00000433814	0.00078	PCGF3
ENST00000484141	0.00078	PCGF3
ENST00000483863	0.00078	PDE4B
ENST00000442692	0.00078	TPCN2
ENST00000418803	0.00078	-
ENST00000429559	0.001	-
ENST00000346057	0.001	-
ENST00000353005	0.001	-
ENST00000353876	0.001	-
ENST00000392964	0.001	-
ENST00000392967	0.001	-
ENST00000423660	0.001	-
ENST00000356782	0.001	-
ENST00000327767	0.001	-
ENST00000315576	0.001	ADGRE2
ENST00000392965	0.001	ADGRE2
ENST00000219919	0.001	AQP9
ENST00000237019	0.001	B4GALT6
ENST00000306851	0.001	B4GALT6
ENST00000383131	0.001	B4GALT6
ENST00000487724	0.001	EXD2
ENST00000494629	0.001	EXD2
ENST00000414279	0.001	F13A1
ENST00000445223	0.001	F13A1
ENST00000451619	0.001	F13A1
ENST00000479211	0.001	F13A1
ENST00000449877	0.001	MYL6P1
ENST00000396387	0.001	OLA1P1
ENST00000427463	0.001	PCGF3
ENST00000482726	0.001	PCGF3
ENST00000488032	0.001	PCGF3
ENST00000286364	0.001	RASA2
ENST00000452898	0.001	RASA2
ENST00000384254	0.001	RNU6-40P
ENST00000294309	0.001	TPCN2
ENST00000461383	0.001	VCL
ENST00000478896	0.001	VCL
ENST00000412372	0.0012	-
ENST00000396942	0.0013	-
ENST00000415018	0.0013	-
ENST00000439911	0.0013	-
ENST00000415462	0.0013	-
ENST00000417648	0.0013	-
ENST00000257622	0.0013	-
ENST00000265709	0.0013	ANK1
ENST00000347528	0.0013	ANK1
ENST00000461908	0.0013	EXD2
ENST00000475288	0.0013	PCGF3
ENST00000446813	0.0013	POM121
ENST00000365097	0.0013	RN7SKP22
ENST00000211998	0.0013	VCL
ENST00000372755	0.0013	VCL
ENST00000436396	0.0013	VCL
ENST00000472585	0.0013	VCL
ENST00000392962	0.0014	ADGRE2
ENST00000261918	0.0015	SEMA7A
ENST00000352337	0.0017	-
ENST00000379758	0.0017	-
ENST00000396945	0.0017	-
ENST00000457297	0.0017	-
ENST00000348134	0.0017	-
ENST00000421036	0.0017	-
ENST00000462695	0.0017	-
ENST00000457570	0.0017	-
ENST00000356239	0.0017	AKAP9
ENST00000493453	0.0017	AKAP9
ENST00000373417	0.0017	ANGPTL2
ENST00000373425	0.0017	ANGPTL2
ENST00000289734	0.0017	ANK1
ENST00000314214	0.0017	ANK1
ENST00000335651	0.0017	ANK1
ENST00000348036	0.0017	ANK1
ENST00000378026	0.0017	CKAP4
ENST00000489133	0.0017	EXD2
ENST00000302125	0.0017	MZB1
ENST00000417694	0.0017	MZB1
ENST00000413631	0.0017	PARP1P1
ENST00000358357	0.0017	POM121
ENST00000395270	0.0017	POM121
ENST00000434423	0.0017	POM121
ENST00000377102	0.0017	SPRY2
ENST00000377104	0.0017	SPRY2
ENST00000265077	0.0017	VCAN
ENST00000342785	0.0017	VCAN
ENST00000343200	0.0017	VCAN
ENST00000358820	0.0021	-
ENST00000375027	0.0021	-
ENST00000441195	0.0021	-
ENST00000265737	0.0021	-
ENST00000394565	0.0021	-
ENST00000413120	0.0021	-
ENST00000257665	0.0021	-
ENST00000453279	0.0021	-
ENST00000258512	0.0021	-
ENST00000437873	0.0021	-
ENST00000306803	0.0021	-
ENST00000432527	0.0021	-
ENST00000407427	0.0021	-
ENST00000412103	0.0021	-
ENST00000466416	0.0021	ABCF3
ENST00000358100	0.0021	AKAP9
ENST00000487258	0.0021	AKAP9
ENST00000470194	0.0021	ANGPTL2
ENST00000491991	0.0021	ANGPTL2
ENST00000448724	0.0021	ATP5G1P1
ENST00000227155	0.0021	CD82
ENST00000342935	0.0021	CD82
ENST00000222249	0.0021	KCNN1
ENST00000305097	0.0021	P2RY1
ENST00000439629	0.0021	POM121C
ENST00000444095	0.0021	SH2B2
ENST00000445561	0.0021	TRO
ENST00000428250	0.0021	-
ENST00000462445	0.0024	SRGN
ENST00000242465	0.0025	SRGN
ENST00000449989	0.0027	-
ENST00000368032	0.0027	-
ENST00000389087	0.0027	-
ENST00000341721	0.0027	-
ENST00000391888	0.0027	-
ENST00000429586	0.0027	ABCF3
ENST00000489719	0.0027	ABCF3
ENST00000394564	0.0027	AKAP9
ENST00000463118	0.0027	AKAP9
ENST00000484815	0.0027	AKAP9
ENST00000491695	0.0027	AKAP9
ENST00000451805	0.0027	AURKAPS1
ENST00000321870	0.0027	BHLHE22
ENST00000355508	0.0027	CARD11
ENST00000480332	0.0027	CARD11
ENST00000322302	0.0027	CD244
ENST00000368033	0.0027	CD244
ENST00000368034	0.0027	CD244
ENST00000481677	0.0027	CD244
ENST00000492063	0.0027	CD244
ENST00000310193	0.0027	CYP7B1
ENST00000233668	0.0027	DOK1
ENST00000409429	0.0027	DOK1
ENST00000409675	0.0027	EXD2
ENST00000465286	0.0027	EXD2
ENST00000316623	0.0027	FBN1
ENST00000425350	0.0027	LINC00462
ENST00000479864	0.0027	POM121C
ENST00000392449	0.0027	PTPRK
ENST00000364007	0.0027	RNU6-560P
ENST00000466826	0.0027	SETD5
ENST00000496421	0.0027	TCF19
ENST00000380633	0.0027	TMSB4X
ENST00000380635	0.0027	TMSB4X
ENST00000380636	0.0027	TMSB4X
ENST00000492142	0.0027	TRO
ENST00000492706	0.0027	TRO
ENST00000465206	0.0027	ZNF33B
ENST00000475743	0.0027	ZNF638
ENST00000246657	0.0029	CCR7
ENST00000407280	0.0029	IFI30
ENST00000288937	0.003	MRPL17
ENST00000466719	0.0032	-
ENST00000193422	0.0034	-
ENST00000436721	0.0034	-
ENST00000476072	0.0034	-
ENST00000450869	0.0034	-
ENST00000400233	0.0034	-
ENST00000436243	0.0034	-
ENST00000292808	0.0034	ABCF3
ENST00000466742	0.0034	ABCF3
ENST00000473311	0.0034	ABCF3
ENST00000356408	0.0034	CARD11
ENST00000396946	0.0034	CARD11
ENST00000493190	0.0034	CENPJ
ENST00000414866	0.0034	DMKN
ENST00000340004	0.0034	DOK1
ENST00000311151	0.0034	DPYSL2
ENST00000409018	0.0034	EXD2
ENST00000413191	0.0034	EXD2
ENST00000358399	0.0034	GDA
ENST00000376986	0.0034	GDA
ENST00000260227	0.0034	MMP7
ENST00000372330	0.0034	MMP9
ENST00000369531	0.0034	MPP1
ENST00000428488	0.0034	MPP1
ENST00000453245	0.0034	MPP1
ENST00000488754	0.0034	MPP1
ENST00000494170	0.0034	MPP1
ENST00000316981	0.0034	PLAG1
ENST00000423799	0.0034	PLAG1
ENST00000429357	0.0034	PLAG1
ENST00000368205	0.0034	PTPRK
ENST00000415055	0.0034	PTPRK
ENST00000251822	0.0034	RHOBTB2
ENST00000406501	0.0034	RPS16P5
ENST00000260197	0.0034	SORL1
ENST00000253934	0.0034	TMEM204
ENST00000173898	0.0034	TRO
ENST00000427099	0.0034	TRO
ENST00000464375	0.0034	ZNF638
ENST00000399325	0.0034	-
ENST00000458332	0.0035	RPS2P46
ENST00000497213	0.0035	SETD5
ENST00000451311	0.0035	TMSB4X
ENST00000434062	0.0039	-
ENST00000487782	0.0042	-
ENST00000395279	0.0042	-
ENST00000375029	0.0042	-
ENST00000376989	0.0042	-
ENST00000376993	0.0042	-
ENST00000253405	0.0042	-
ENST00000368204	0.0042	-
ENST00000316916	0.0042	-
ENST00000343853	0.0042	-
ENST00000441762	0.0042	-
ENST00000442004	0.0042	-
ENST00000499162	0.0042	-
ENST00000468892	0.0042	ABCF3
ENST00000471226	0.0042	ABCF3
ENST00000475728	0.0042	ABCF3
ENST00000480539	0.0042	ABCF3
ENST00000481116	0.0042	ABCF3
ENST00000428041	0.0042	ARHGAP11B
ENST00000339728	0.0042	ARL4C
ENST00000475326	0.0042	CAMSAP2
ENST00000471870	0.0042	CENPJ
ENST00000206446	0.0042	CMA1
ENST00000250378	0.0042	CMA1
ENST00000440682	0.0042	DCAF8
ENST00000464613	0.0042	DOK1
ENST00000474808	0.0042	DPYSL2
ENST00000493789	0.0042	DPYSL2
ENST00000312994	0.0042	EXD2
ENST00000409014	0.0042	EXD2
ENST00000409242	0.0042	EXD2
ENST00000409949	0.0042	EXD2
ENST00000492815	0.0042	EXD2
ENST00000282397	0.0042	FLT1
ENST00000238018	0.0042	GDA
ENST00000475764	0.0042	GDA
ENST00000477618	0.0042	GDA
ENST00000393529	0.0042	MPP1
ENST00000488768	0.0042	PPIP5K1
ENST00000415046	0.0042	PTPRK
ENST00000434424	0.0042	PTPRK
ENST00000495748	0.0042	PTPRK
ENST00000287263	0.0042	RAB11FIP1
ENST00000330843	0.0042	RAB11FIP1
ENST00000432472	0.0042	RPS15AP10
ENST00000434675	0.0042	SPATA13
ENST00000454083	0.0042	SPATA13
ENST00000362760	0.0042	-
ENST00000428551	0.0046	-
ENST00000319167	0.0046	TRO
ENST00000375022	0.0046	TRO
ENST00000375041	0.0046	TRO
ENST00000449980	0.0046	TRO
ENST00000379075	0.005	-
ENST00000319179	0.0051	-
ENST00000375889	0.0051	-
ENST00000367344	0.0051	-
ENST00000455872	0.0051	-
ENST00000485256	0.0051	-
ENST00000427596	0.0051	-
ENST00000445729	0.0051	-
ENST00000450058	0.0051	-
ENST00000457652	0.0051	-
ENST00000310739	0.0051	-
ENST00000375897	0.0051	ACBD5
ENST00000375905	0.0051	ACBD5
ENST00000396271	0.0051	ACBD5
ENST00000412279	0.0051	ACBD5
ENST00000426079	0.0051	ACBD5
ENST00000476758	0.0051	ACBD5
ENST00000477028	0.0051	AHCYL2
ENST00000390645	0.0051	ARL4C
ENST00000162330	0.0051	BCAR1
ENST00000245382	0.0051	C17orf53
ENST00000319977	0.0051	C17orf53
ENST00000236925	0.0051	CAMSAP2
ENST00000358823	0.0051	CAMSAP2
ENST00000413307	0.0051	CAMSAP2
ENST00000338399	0.0051	CDK5RAP3
ENST00000381884	0.0051	CENPJ
ENST00000418179	0.0051	CENPJ
ENST00000368073	0.0051	DCAF8
ENST00000461888	0.0051	DCAF8
ENST00000473382	0.0051	DCAF8
ENST00000477163	0.0051	DCAF8
ENST00000481831	0.0051	DCAF8
ENST00000480318	0.0051	DOK1
ENST00000414671	0.0051	GDA
ENST00000436438	0.0051	GDA
ENST00000489618	0.0051	GDA
ENST00000467946	0.0051	GLDC
ENST00000337919	0.0051	HEY1
ENST00000354724	0.0051	HEY1
ENST00000435063	0.0051	HEY1
ENST00000498492	0.0051	HIST2H2BC
ENST00000301981	0.0051	LRRC28
ENST00000293777	0.0051	MED11
ENST00000262065	0.0051	MMD
ENST00000476743	0.0051	MSL3
ENST00000483645	0.0051	MSL3
ENST00000264187	0.0051	NID1
ENST00000366595	0.0051	NID1
ENST00000430602	0.0051	PMS2P3
ENST00000312419	0.0051	POLD4
ENST00000472046	0.0051	PSMD6-AS2
ENST00000368202	0.0051	PTPRK
ENST00000429595	0.0051	PTPRK
ENST00000364243	0.0051	RNU6-647P
ENST00000380858	0.0051	SLC2A13
ENST00000465517	0.0051	SLC2A13
ENST00000357658	0.0051	SZT2
ENST00000372450	0.0051	SZT2
ENST00000376257	0.0051	TCF19
ENST00000304842	0.0051	TPST1
ENST00000370139	0.0051	TRMT13
ENST00000370141	0.0051	TRMT13
ENST00000370143	0.0051	TRMT13
ENST00000482437	0.0051	TRMT13
ENST00000493651	0.0051	TRMT13
ENST00000475183	0.0051	TRO
ENST00000476796	0.0051	ZNF33B
ENST00000493285	0.0051	ZNF33B
ENST00000447643	0.0051	-
ENST00000442530	0.0055	-
ENST00000420798	0.0055	TRO
ENST00000496628	0.0063	-
ENST00000449055	0.0063	-
ENST00000419010	0.0063	-
ENST00000414709	0.0063	-
ENST00000248606	0.0063	-
ENST00000275580	0.0063	-
ENST00000301956	0.0063	-
ENST00000434405	0.0063	-
ENST00000393505	0.0063	-
ENST00000378314	0.0063	-
ENST00000427555	0.0063	-
ENST00000483680	0.0063	-
ENST00000380863	0.0063	-
ENST00000375724	0.0063	-
ENST00000340125	0.0063	-
ENST00000422500	0.0063	-
ENST00000442993	0.0063	-
ENST00000360220	0.0063	-
ENST00000500631	0.0063	-
ENST00000500579	0.0063	-
ENST00000485921	0.0063	ABCF3
ENST00000375901	0.0063	ACBD5
ENST00000238651	0.0063	ACOT2
ENST00000461161	0.0063	AHCYL2
ENST00000360025	0.0063	ARRB1
ENST00000420843	0.0063	ARRB1
ENST00000447701	0.0063	CAMSAP2
ENST00000326837	0.0063	DCAF8
ENST00000407642	0.0063	DCAF8
ENST00000475733	0.0063	DCAF8
ENST00000495887	0.0063	DCAF8
ENST00000471017	0.0063	DMKN
ENST00000488613	0.0063	DOK1
ENST00000489958	0.0063	DOK1
ENST00000424163	0.0063	FBXO11
ENST00000480038	0.0063	FBXO11
ENST00000355754	0.0063	GBP4
ENST00000471938	0.0063	GBP4
ENST00000481397	0.0063	GBP4
ENST00000482603	0.0063	GRHPR
ENST00000494089	0.0063	HS6ST1
ENST00000473190	0.0063	KCND2
ENST00000331450	0.0063	LRRC28
ENST00000447360	0.0063	LRRC28
ENST00000379643	0.0063	MAP7D2
ENST00000379651	0.0063	MAP7D2
ENST00000443379	0.0063	MAP7D2
ENST00000452324	0.0063	MAP7D2
ENST00000466145	0.0063	MAP7D2
ENST00000439370	0.0063	MPP1
ENST00000462825	0.0063	MPP1
ENST00000471821	0.0063	MPP1
ENST00000475943	0.0063	MPP1
ENST00000482757	0.0063	MPP1
ENST00000488694	0.0063	MPP1
ENST00000491955	0.0063	MPP1
ENST00000493871	0.0063	MPP1
ENST00000494268	0.0063	MSL3
ENST00000401044	0.0063	MYSM1
ENST00000466774	0.0063	MYSM1
ENST00000472487	0.0063	MYSM1
ENST00000481973	0.0063	MYSM1
ENST00000489282	0.0063	MYSM1
ENST00000493821	0.0063	MYSM1
ENST00000297689	0.0063	NFIL3
ENST00000461578	0.0063	PABPC4
ENST00000418087	0.0063	PLD1
ENST00000460926	0.0063	PLD1
ENST00000465816	0.0063	PLD1
ENST00000471075	0.0063	PLD1
ENST00000481505	0.0063	PLD1
ENST00000498278	0.0063	PLD1
ENST00000394921	0.0063	PMS2P3
ENST00000418756	0.0063	PMS2P3
ENST00000422064	0.0063	PMS2P3
ENST00000437568	0.0063	PMS2P3
ENST00000443430	0.0063	POLR2J3
ENST00000380842	0.0063	POMP
ENST00000460403	0.0063	POMP
ENST00000280871	0.0063	SLC2A13
ENST00000343003	0.0063	SPATA13
ENST00000409126	0.0063	SPATA13
ENST00000488060	0.0063	SPATA13
ENST00000442120	0.0063	TPST1
ENST00000480281	0.0063	TPST1
ENST00000399736	0.0063	TRO
ENST00000452830	0.0063	TRO
ENST00000453081	0.0063	TRO
ENST00000493434	0.0063	TRPV2
ENST00000011700	0.0063	VPS13D
ENST00000476169	0.0063	VPS13D
ENST00000382141	0.0063	-
ENST00000440689	0.0063	-
ENST00000406439	0.007	SZT2
ENST00000432900	0.007	ZNF33A
ENST00000356315	0.0076	-
ENST00000358136	0.0076	-
ENST00000471923	0.0076	-
ENST00000262017	0.0076	-
ENST00000435993	0.0076	-
ENST00000360797	0.0076	-
ENST00000340989	0.0076	-
ENST00000342215	0.0076	-
ENST00000394910	0.0076	-
ENST00000426690	0.0076	-
ENST00000427676	0.0076	-
ENST00000374478	0.0076	-
ENST00000319243	0.0076	-
ENST00000330274	0.0076	-
ENST00000429439	0.0076	-
ENST00000485173	0.0076	-
ENST00000328369	0.0076	-
ENST00000374683	0.0076	-
ENST00000413614	0.0076	-
ENST00000419530	0.0076	-
ENST00000428919	0.0076	-
ENST00000465390	0.0076	-
ENST00000467945	0.0076	-
ENST00000468736	0.0076	-
ENST00000489205	0.0076	-
ENST00000501153	0.0076	-
ENST00000501406	0.0076	-
ENST00000376887	0.0076	ABCC4
ENST00000472608	0.0076	ABCF3
ENST00000478288	0.0076	ABCF3
ENST00000375888	0.0076	ACBD5
ENST00000411655	0.0076	ACTBP14
ENST00000418351	0.0076	ACTBP7
ENST00000460109	0.0076	AHCYL2
ENST00000263674	0.0076	ARHGEF17
ENST00000342444	0.0076	ASCC1
ENST00000393420	0.0076	BCAR1
ENST00000393422	0.0076	BCAR1
ENST00000418647	0.0076	BCAR1
ENST00000420641	0.0076	BCAR1
ENST00000219299	0.0076	CCDC113
ENST00000443128	0.0076	CCDC113
ENST00000380834	0.0076	CENPO
ENST00000473706	0.0076	CENPO
ENST00000486527	0.0076	CENPO
ENST00000377005	0.0076	CFP
ENST00000469388	0.0076	CFP
ENST00000478222	0.0076	CFP
ENST00000480317	0.0076	CFP
ENST00000368074	0.0076	DCAF8
ENST00000419626	0.0076	DCAF8
ENST00000490368	0.0076	DCAF8
ENST00000497354	0.0076	DCAF8
ENST00000361217	0.0076	DENND4B
ENST00000368646	0.0076	DENND4B
ENST00000480340	0.0076	DENND4B
ENST00000485359	0.0076	DENND4B
ENST00000403359	0.0076	FBXO11
ENST00000465204	0.0076	FBXO11
ENST00000394906	0.0076	FLOT2
ENST00000394908	0.0076	FLOT2
ENST00000465427	0.0076	FLOT2
ENST00000321612	0.0076	GLDC
ENST00000460457	0.0076	GLDC
ENST00000463305	0.0076	GLDC
ENST00000477960	0.0076	GLDC
ENST00000409463	0.0076	INPP4A
ENST00000468638	0.0076	INPP4A
ENST00000331113	0.0076	KCND2
ENST00000425288	0.0076	KCND2
ENST00000380099	0.0076	KL
ENST00000487852	0.0076	KL
ENST00000489788	0.0076	MAP7D3
ENST00000383790	0.0076	METTL6
ENST00000443029	0.0076	METTL6
ENST00000450816	0.0076	METTL6
ENST00000485131	0.0076	METTL6
ENST00000420267	0.0076	MRPS25
ENST00000337339	0.0076	MSL3
ENST00000380692	0.0076	MSL3
ENST00000473806	0.0076	MSL3
ENST00000483003	0.0076	MYSM1
ENST00000497978	0.0076	NUDCD3
ENST00000440204	0.0076	PLD1
ENST00000446289	0.0076	PLD1
ENST00000463281	0.0076	PLD1
ENST00000467432	0.0076	PLD1
ENST00000475273	0.0076	PLD1
ENST00000489995	0.0076	PLD1
ENST00000497307	0.0076	PLD1
ENST00000433067	0.0076	PRDM15
ENST00000498284	0.0076	PTPRK
ENST00000490252	0.0076	RPL15P2
ENST00000374680	0.0076	RXRB
ENST00000374685	0.0076	RXRB
ENST00000483281	0.0076	RXRB
ENST00000483821	0.0076	RXRB
ENST00000368445	0.0076	SHC1
ENST00000448116	0.0076	SHC1
ENST00000469013	0.0076	SLC15A2
ENST00000489957	0.0076	SLC15A2
ENST00000260126	0.0076	SLCO5A1
ENST00000382095	0.0076	SPATA13
ENST00000399949	0.0076	SPATA13
ENST00000360121	0.0076	SPN
ENST00000395389	0.0076	SPN
ENST00000436527	0.0076	SPN
ENST00000451388	0.0076	TPST1
ENST00000490159	0.0076	TPST1
ENST00000455666	0.0076	TRPV2
ENST00000475513	0.0076	TRPV2
ENST00000460333	0.0076	VPS13D
ENST00000487188	0.0076	VPS13D
ENST00000489961	0.0076	VPS13D
ENST00000489427	0.0076	WDR6
ENST00000462075	0.0076	ZNF33B
ENST00000486187	0.0076	ZNF33B
ENST00000486614	0.0076	ZNF33B
ENST00000459998	0.0076	ZNRF2
ENST00000390634	0.0076	-
ENST00000448886	0.0076	-
ENST00000376255	0.0077	TCF19
ENST00000323037	0.0077	ZNRF2
ENST00000245479	0.0083	SOX9
ENST00000261575	0.0092	-
ENST00000380218	0.0092	-
ENST00000287254	0.0092	-
ENST00000468314	0.0092	-
ENST00000412704	0.0092	-
ENST00000431522	0.0092	-
ENST00000399364	0.0092	-
ENST00000394645	0.0092	-
ENST00000380489	0.0092	-
ENST00000368227	0.0092	-
ENST00000436799	0.0092	-
ENST00000379357	0.0092	-
ENST00000418704	0.0092	-
ENST00000447188	0.0092	-
ENST00000438694	0.0092	-
ENST00000313239	0.0092	-
ENST00000447947	0.0092	-
ENST00000374528	0.0092	-
ENST00000395836	0.0092	-
ENST00000416780	0.0092	-
ENST00000366439	0.0092	-
ENST00000425335	0.0092	-
ENST00000437824	0.0092	-
ENST00000462870	0.0092	-
ENST00000467194	0.0092	-
ENST00000500811	0.0092	-
ENST00000325006	0.0092	AHCYL2
ENST00000446544	0.0092	AHCYL2
ENST00000472554	0.0092	AHCYL2
ENST00000491079	0.0092	AHCYL2
ENST00000487692	0.0092	AKAP9
ENST00000478169	0.0092	CCM2
ENST00000418865	0.0092	CCNL2
ENST00000463260	0.0092	CCNL2
ENST00000480646	0.0092	CCNL2
ENST00000496007	0.0092	CCNL2
ENST00000247153	0.0092	CFP
ENST00000396992	0.0092	CFP
ENST00000485991	0.0092	CFP
ENST00000392151	0.0092	CHP1
ENST00000447377	0.0092	DCAF8
ENST00000462423	0.0092	DENND4B
ENST00000464048	0.0092	DENND4B
ENST00000472932	0.0092	DENND4B
ENST00000474386	0.0092	DENND4B
ENST00000477746	0.0092	DENND4B
ENST00000483561	0.0092	DENND4B
ENST00000492898	0.0092	DENND4B
ENST00000494683	0.0092	DENND4B
ENST00000482206	0.0092	DOK1
ENST00000485132	0.0092	DOK1
ENST00000413651	0.0092	DPP4
ENST00000468903	0.0092	DPP4
ENST00000494507	0.0092	DPP4
ENST00000497461	0.0092	DPP4
ENST00000405808	0.0092	FBXO11
ENST00000492225	0.0092	FBXO11
ENST00000380217	0.0092	FRY
ENST00000436046	0.0092	FRY
ENST00000496536	0.0092	GMPPA
ENST00000160262	0.0092	ICAM3
ENST00000344086	0.0092	IL6R
ENST00000368485	0.0092	IL6R
ENST00000476006	0.0092	IL6R
ENST00000074304	0.0092	INPP4A
ENST00000498026	0.0092	INPP4A
ENST00000282588	0.0092	ITGA1
ENST00000450504	0.0092	KIFC1
ENST00000334202	0.0092	KRTAP17-1
ENST00000420694	0.0092	LINC01058
ENST00000489941	0.0092	LMO7
ENST00000267838	0.0092	LYSMD2
ENST00000454181	0.0092	LYSMD2
ENST00000383789	0.0092	METTL6
ENST00000453819	0.0092	METTL6
ENST00000369534	0.0092	MPP1
ENST00000393531	0.0092	MPP1
ENST00000413259	0.0092	MPP1
ENST00000417435	0.0092	MPP1
ENST00000253686	0.0092	MRPS25
ENST00000444840	0.0092	MRPS25
ENST00000449354	0.0092	MRPS25
ENST00000496484	0.0092	MRPS25
ENST00000380693	0.0092	MSL3
ENST00000421368	0.0092	MSL3
ENST00000467141	0.0092	MSL3
ENST00000473380	0.0092	MSL3
ENST00000478462	0.0092	MSL3
ENST00000482871	0.0092	MSL3
ENST00000232978	0.0092	NKTR
ENST00000429888	0.0092	NKTR
ENST00000464315	0.0092	NKTR
ENST00000468735	0.0092	NKTR
ENST00000472258	0.0092	NKTR
ENST00000338427	0.0092	NUDCD3
ENST00000487118	0.0092	NUDCD3
ENST00000340077	0.0092	PARD3
ENST00000374768	0.0092	PARD3
ENST00000466092	0.0092	PARD3
ENST00000351298	0.0092	PLD1
ENST00000356327	0.0092	PLD1
ENST00000381042	0.0092	PNPLA4
ENST00000442940	0.0092	PNPLA4
ENST00000444736	0.0092	PNPLA4
ENST00000379340	0.0092	POLR2J3
ENST00000464525	0.0092	POLR2J3
ENST00000486319	0.0092	POLR2J3
ENST00000489144	0.0092	POLR2J3
ENST00000269844	0.0092	PRDM15
ENST00000398548	0.0092	PRDM15
ENST00000422911	0.0092	PRDM15
ENST00000441787	0.0092	PRDM15
ENST00000447016	0.0092	PRDM15
ENST00000447207	0.0092	PRDM15
ENST00000449395	0.0092	PRDM15
ENST00000465955	0.0092	PRDM15
ENST00000470586	0.0092	PRDM15
ENST00000477633	0.0092	PRDM15
ENST00000489661	0.0092	PRDM15
ENST00000496124	0.0092	PRDM15
ENST00000368207	0.0092	PTPRK
ENST00000368210	0.0092	PTPRK
ENST00000368213	0.0092	PTPRK
ENST00000368215	0.0092	PTPRK
ENST00000368226	0.0092	PTPRK
ENST00000462822	0.0092	RASSF4
ENST00000472000	0.0092	REV1
ENST00000486117	0.0092	REV1
ENST00000414680	0.0092	RPL35AP3
ENST00000481441	0.0092	RXRB
ENST00000295605	0.0092	SLC15A2
ENST00000489711	0.0092	SLC15A2
ENST00000489886	0.0092	SLC15A2
ENST00000417731	0.0092	SLC25A15
ENST00000470509	0.0092	SLC25A15
ENST00000422717	0.0092	SLC25A5P8
ENST00000382108	0.0092	SPATA13
ENST00000424834	0.0092	SPATA13
ENST00000466831	0.0092	SPATA13
ENST00000344312	0.0092	STARD13
ENST00000491333	0.0092	STARD13
ENST00000215838	0.0092	TCN2
ENST00000405742	0.0092	TCN2
ENST00000407817	0.0092	TCN2
ENST00000423350	0.0092	TCN2
ENST00000450638	0.0092	TCN2
ENST00000471659	0.0092	TCN2
ENST00000493542	0.0092	TCN2
ENST00000432305	0.0092	THOC3
ENST00000372444	0.0092	TJAP1
ENST00000440072	0.0092	TRO
ENST00000452130	0.0092	TSPAN15
ENST00000473099	0.0092	VPS13D
ENST00000462064	0.0092	WDR6
ENST00000473238	0.0092	WDR6
ENST00000489684	0.0092	WDR6
ENST00000359321	0.0092	XRCC2
ENST00000495707	0.0092	XRCC2
ENST00000445413	0.0092	ZGRF1
ENST00000359467	0.0092	ZNF33B
ENST00000365208	0.0092	-
ENST00000384087	0.0092	-
ENST00000448389	0.0092	-
ENST00000443097	0.0098	-
ENST00000221418	0.0098	ECH1
ENST00000400513	0.011	-
ENST00000463840	0.011	-
ENST00000426521	0.011	-
ENST00000334940	0.011	-
ENST00000374411	0.011	-
ENST00000374414	0.011	-
ENST00000374417	0.011	-
ENST00000326629	0.011	-
ENST00000414807	0.011	-
ENST00000414321	0.011	-
ENST00000361430	0.011	-
ENST00000416332	0.011	-
ENST00000479723	0.011	-
ENST00000358980	0.011	-
ENST00000405629	0.011	-
ENST00000437938	0.011	-
ENST00000444711	0.011	-
ENST00000451951	0.011	-
ENST00000282045	0.011	-
ENST00000360076	0.011	-
ENST00000460200	0.011	-
ENST00000469996	0.011	-
ENST00000494782	0.011	-
ENST00000495213	0.011	-
ENST00000343435	0.011	-
ENST00000417291	0.011	-
ENST00000446212	0.011	-
ENST00000368447	0.011	-
ENST00000407756	0.011	-
ENST00000344196	0.011	-
ENST00000411936	0.011	-
ENST00000431806	0.011	-
ENST00000306576	0.011	-
ENST00000346672	0.011	-
ENST00000489668	0.011	-
ENST00000478338	0.011	-
ENST00000380734	0.011	-
ENST00000431393	0.011	-
ENST00000410821	0.011	-
ENST00000453530	0.011	-
ENST00000499782	0.011	-
ENST00000499064	0.011	-
ENST00000501923	0.011	-
ENST00000421340	0.011	ABCF3
ENST00000463685	0.011	ABCF3
ENST00000480562	0.011	ABCF3
ENST00000498136	0.011	ABCF3
ENST00000428275	0.011	ACTG1P10
ENST00000418987	0.011	ACTG1P19
ENST00000466993	0.011	AHCYL2
ENST00000474594	0.011	AHCYL2
ENST00000490911	0.011	AHCYL2
ENST00000492628	0.011	AHCYL2
ENST00000486313	0.011	AKAP9
ENST00000360962	0.011	C11orf80
ENST00000319432	0.011	CCDC93
ENST00000376300	0.011	CCDC93
ENST00000437999	0.011	CCDC93
ENST00000460781	0.011	CCDC93
ENST00000466171	0.011	CCDC93
ENST00000470650	0.011	CCDC93
ENST00000474006	0.011	CCDC93
ENST00000474546	0.011	CCDC93
ENST00000488908	0.011	CCDC93
ENST00000481194	0.011	CCM2
ENST00000473872	0.011	CCNL2
ENST00000497013	0.011	CCNL2
ENST00000324106	0.011	CD28
ENST00000374481	0.011	CD28
ENST00000260662	0.011	CENPO
ENST00000395845	0.011	CENPO
ENST00000473476	0.011	CENPO
ENST00000491031	0.011	CENPO
ENST00000498362	0.011	CENPO
ENST00000325212	0.011	CEP295
ENST00000457191	0.011	CICP6
ENST00000476702	0.011	COG3
ENST00000265085	0.011	CPEB4
ENST00000334035	0.011	CPEB4
ENST00000466253	0.011	DCAF8
ENST00000476033	0.011	DCAF8
ENST00000474924	0.011	DOK1
ENST00000475191	0.011	DOK1
ENST00000360534	0.011	DPP4
ENST00000416189	0.011	DPP4
ENST00000434918	0.011	DPP4
ENST00000461836	0.011	DPP4
ENST00000490286	0.011	DPP4
ENST00000491591	0.011	DPP4
ENST00000408897	0.011	FAM218BP
ENST00000434234	0.011	FBXO11
ENST00000470899	0.011	FBXO11
ENST00000463566	0.011	FRY
ENST00000477712	0.011	FRY
ENST00000370459	0.011	GBP5
ENST00000481145	0.011	GBP5
ENST00000412898	0.011	GGT1
ENST00000430289	0.011	GGT1
ENST00000330514	0.011	GJC1
ENST00000426548	0.011	GJC1
ENST00000318158	0.011	GRHPR
ENST00000377824	0.011	GRHPR
ENST00000487399	0.011	GRHPR
ENST00000497693	0.011	GRHPR
ENST00000390543	0.011	IGHG4
ENST00000413623	0.011	IL1R1
ENST00000430171	0.011	IL1R1
ENST00000450319	0.011	IL1R1
ENST00000452403	0.011	IL1R1
ENST00000409016	0.011	INPP4A
ENST00000409540	0.011	INPP4A
ENST00000409851	0.011	INPP4A
ENST00000463367	0.011	INPP4A
ENST00000320216	0.011	ITGB2
ENST00000397846	0.011	ITGB2
ENST00000271843	0.011	JTB
ENST00000356648	0.011	JTB
ENST00000368589	0.011	JTB
ENST00000428849	0.011	KIFC1
ENST00000486695	0.011	KIFC1
ENST00000359525	0.011	LIN9
ENST00000312196	0.011	MSL3
ENST00000361672	0.011	MSL3
ENST00000380691	0.011	MSL3
ENST00000398527	0.011	MSL3
ENST00000468149	0.011	MSL3
ENST00000432615	0.011	NCAPG2
ENST00000474940	0.011	NCAPG2
ENST00000442970	0.011	NKTR
ENST00000466553	0.011	NKTR
ENST00000498730	0.011	NKTR
ENST00000244766	0.011	NRN1
ENST00000495850	0.011	NRN1
ENST00000464812	0.011	NUDCD3
ENST00000480209	0.011	NUDCD3
ENST00000346874	0.011	PARD3
ENST00000350537	0.011	PARD3
ENST00000374773	0.011	PARD3
ENST00000374776	0.011	PARD3
ENST00000374790	0.011	PARD3
ENST00000374794	0.011	PARD3
ENST00000292823	0.011	PCYT1A
ENST00000441237	0.011	PMS2P9
ENST00000398379	0.011	POM121C
ENST00000409746	0.011	PSTPIP2
ENST00000340258	0.011	RASSF4
ENST00000427758	0.011	RASSF4
ENST00000428466	0.011	RASSF4
ENST00000471808	0.011	RASSF4
ENST00000471941	0.011	RASSF4
ENST00000472561	0.011	RASSF4
ENST00000483709	0.011	RASSF4
ENST00000484477	0.011	RASSF4
ENST00000493490	0.011	RASSF4
ENST00000450415	0.011	REV1
ENST00000465086	0.011	REV1
ENST00000272233	0.011	RHOB
ENST00000411186	0.011	RN7SKP102
ENST00000449851	0.011	RPL7P14
ENST00000432641	0.011	SDHAF3
ENST00000478961	0.011	SETD5
ENST00000493918	0.011	SETD5
ENST00000368449	0.011	SHC1
ENST00000441784	0.011	SLAIN1
ENST00000465831	0.011	SLAIN1
ENST00000481614	0.011	SLAIN1
ENST00000465060	0.011	SLC15A2
ENST00000478827	0.011	SLC25A15
ENST00000474317	0.011	SPATA13
ENST00000494772	0.011	SPATA13
ENST00000344051	0.011	SPINT1
ENST00000255486	0.011	STARD13
ENST00000336934	0.011	STARD13
ENST00000399365	0.011	STARD13
ENST00000487412	0.011	STARD13
ENST00000498019	0.011	STARD13
ENST00000372977	0.011	TAF8
ENST00000483640	0.011	TJAP1
ENST00000338560	0.011	TRPV2
ENST00000470508	0.011	TSPAN15
ENST00000486093	0.011	TSPAN15
ENST00000490083	0.011	TSPAN15
ENST00000271469	0.011	UAP1
ENST00000487163	0.011	USP21
ENST00000294383	0.011	USP24
ENST00000454278	0.011	ZNF638
ENST00000428515	0.011	ZNF672
ENST00000366273	0.011	-
ENST00000327792	0.011	-
ENST00000380721	0.012	-
ENST00000481719	0.012	REV1
ENST00000422114	0.012	SLAIN1
ENST00000478575	0.013	-
ENST00000379523	0.013	-
ENST00000443985	0.013	-
ENST00000262211	0.013	-
ENST00000342362	0.013	-
ENST00000382002	0.013	-
ENST00000233946	0.013	-
ENST00000414970	0.013	-
ENST00000399526	0.013	-
ENST00000427279	0.013	-
ENST00000316377	0.013	-
ENST00000423594	0.013	-
ENST00000430590	0.013	-
ENST00000443368	0.013	-
ENST00000373924	0.013	-
ENST00000376212	0.013	-
ENST00000395870	0.013	-
ENST00000421156	0.013	-
ENST00000440746	0.013	-
ENST00000372184	0.013	-
ENST00000368441	0.013	-
ENST00000368443	0.013	-
ENST00000392207	0.013	-
ENST00000397475	0.013	-
ENST00000413840	0.013	-
ENST00000444863	0.013	-
ENST00000383776	0.013	-
ENST00000383777	0.013	-
ENST00000390538	0.013	-
ENST00000470403	0.013	-
ENST00000484904	0.013	-
ENST00000396569	0.013	-
ENST00000419718	0.013	-
ENST00000482144	0.013	-
ENST00000500178	0.013	-
ENST00000450382	0.013	-
ENST00000467685	0.013	ABCC4
ENST00000471041	0.013	ABCC4
ENST00000474158	0.013	ABCC4
ENST00000484109	0.013	ABCC4
ENST00000374056	0.013	AGAP6
ENST00000412531	0.013	AGAP6
ENST00000466924	0.013	AHCYL2
ENST00000426186	0.013	ANAPC1P1
ENST00000399451	0.013	ANKRD28
ENST00000412318	0.013	ANKRD28
ENST00000439830	0.013	ANKRD28
ENST00000451422	0.013	ANKRD28
ENST00000461696	0.013	ANKRD28
ENST00000462657	0.013	ANKRD28
ENST00000463533	0.013	ANKRD28
ENST00000479043	0.013	ANKRD28
ENST00000497037	0.013	ANKRD28
ENST00000498524	0.013	ANKRD28
ENST00000498713	0.013	ANKRD28
ENST00000468975	0.013	ARFGAP1
ENST00000368487	0.013	ATP8B2
ENST00000358731	0.013	BDP1
ENST00000380675	0.013	BDP1
ENST00000259089	0.013	BLK
ENST00000408952	0.013	CCNL2
ENST00000463895	0.013	CCNL2
ENST00000458610	0.013	CD28
ENST00000468800	0.013	CDK11A
ENST00000254109	0.013	CLUHP3
ENST00000411844	0.013	CLUHP3
ENST00000431761	0.013	CLUHP3
ENST00000343455	0.013	DICER1
ENST00000393063	0.013	DICER1
ENST00000463292	0.013	DMKN
ENST00000496966	0.013	DOK1
ENST00000462665	0.013	DVL3
ENST00000492686	0.013	FAM133B
ENST00000303068	0.013	FAM189A2
ENST00000377216	0.013	FAM189A2
ENST00000460871	0.013	FAM189A2
ENST00000369448	0.013	FAM46C
ENST00000402508	0.013	FBXO11
ENST00000493962	0.013	FBXO11
ENST00000289902	0.013	FCER1G
ENST00000367992	0.013	FCER1G
ENST00000490414	0.013	FCER1G
ENST00000443807	0.013	GBP5
ENST00000471171	0.013	GBP5
ENST00000490568	0.013	GBP5
ENST00000411486	0.013	HJURP
ENST00000432087	0.013	HJURP
ENST00000433484	0.013	HJURP
ENST00000441687	0.013	HJURP
ENST00000493418	0.013	HMGN2
ENST00000259241	0.013	HS6ST1
ENST00000390539	0.013	IGHA2
ENST00000409288	0.013	IL1R1
ENST00000409329	0.013	IL1R1
ENST00000409589	0.013	IL1R1
ENST00000409929	0.013	IL1R1
ENST00000410023	0.013	IL1R1
ENST00000422532	0.013	IL1R1
ENST00000424272	0.013	IL1R1
ENST00000428279	0.013	IL1R1
ENST00000467042	0.013	INPP4A
ENST00000359534	0.013	KCNK5
ENST00000494554	0.013	KIFC1
ENST00000397561	0.013	LDHAP4
ENST00000428064	0.013	LIMS1
ENST00000370542	0.013	LMO4
ENST00000370544	0.013	LMO4
ENST00000489303	0.013	LMO4
ENST00000495705	0.013	LMO4
ENST00000471510	0.013	MAP7D3
ENST00000477124	0.013	MAP7D3
ENST00000292035	0.013	MED27
ENST00000357028	0.013	MED27
ENST00000474263	0.013	MED27
ENST00000458728	0.013	METTL6
ENST00000489881	0.013	METTL6
ENST00000384965	0.013	MIR32
ENST00000219271	0.013	MMP15
ENST00000447299	0.013	MRPS25
ENST00000471209	0.013	MSTO1
ENST00000356309	0.013	NCAPG2
ENST00000409339	0.013	NCAPG2
ENST00000409423	0.013	NCAPG2
ENST00000467785	0.013	NCAPG2
ENST00000475918	0.013	NCAPG2
ENST00000491792	0.013	NCAPG2
ENST00000445842	0.013	NKTR
ENST00000459950	0.013	NKTR
ENST00000460807	0.013	NKTR
ENST00000460910	0.013	NKTR
ENST00000465584	0.013	NKTR
ENST00000472127	0.013	NKTR
ENST00000478488	0.013	NKTR
ENST00000487466	0.013	NKTR
ENST00000490189	0.013	NKTR
ENST00000419180	0.013	NPIPB3
ENST00000376214	0.013	NTRK2
ENST00000493613	0.013	NUDCD3
ENST00000426282	0.013	NUP50-AS1
ENST00000432502	0.013	NUP50-AS1
ENST00000374788	0.013	PARD3
ENST00000374789	0.013	PARD3
ENST00000443555	0.013	PCYT1A
ENST00000262719	0.013	PHLPP1
ENST00000474243	0.013	POLQ
ENST00000486812	0.013	PRDM15
ENST00000231423	0.013	PRLR
ENST00000310101	0.013	PRLR
ENST00000348262	0.013	PRLR
ENST00000324862	0.013	PRPF3
ENST00000467329	0.013	PRPF3
ENST00000490332	0.013	PTPRK
ENST00000465735	0.013	RASSF4
ENST00000489171	0.013	RASSF4
ENST00000341148	0.013	RBM33
ENST00000258428	0.013	REV1
ENST00000393445	0.013	REV1
ENST00000413697	0.013	REV1
ENST00000438366	0.013	REV1
ENST00000465835	0.013	REV1
ENST00000473819	0.013	REV1
ENST00000369636	0.013	RHOC
ENST00000484054	0.013	RHOC
ENST00000467870	0.013	RPL3P3
ENST00000360382	0.013	SDHAF3
ENST00000479853	0.013	SDHAF3
ENST00000366442	0.013	SHC1
ENST00000368450	0.013	SHC1
ENST00000368453	0.013	SHC1
ENST00000444179	0.013	SHC1
ENST00000442759	0.013	SLAIN1
ENST00000469422	0.013	SLC15A2
ENST00000338625	0.013	SLC25A15
ENST00000342415	0.013	SNRNP48
ENST00000496946	0.013	SNRNP48
ENST00000403408	0.013	SPTLC1P3
ENST00000465709	0.013	SUSD3
ENST00000259751	0.013	TJAP1
ENST00000372454	0.013	TJAP1
ENST00000478173	0.013	TJAP1
ENST00000375887	0.013	TNFSF13B
ENST00000430559	0.013	TNFSF13B
ENST00000479435	0.013	TNFSF13B
ENST00000486502	0.013	TNFSF13B
ENST00000493765	0.013	TNFSF13B
ENST00000459981	0.013	TSPAN15
ENST00000475069	0.013	TSPAN15
ENST00000367924	0.013	UAP1
ENST00000367925	0.013	UAP1
ENST00000367926	0.013	UAP1
ENST00000486089	0.013	UAP1
ENST00000380680	0.013	UBL3
ENST00000368002	0.013	USP21
ENST00000382280	0.013	ZG16B
ENST00000264447	0.013	ZNF638
ENST00000486494	0.013	ZNF638
ENST00000306562	0.013	ZNF672
ENST00000497872	0.013	-
ENST00000423293	0.013	-
ENST00000469219	0.013	-
ENST00000500682	0.013	-
ENST00000367738	0.016	-
ENST00000458517	0.016	-
ENST00000445282	0.016	-
ENST00000421947	0.016	-
ENST00000262996	0.016	-
ENST00000383749	0.016	-
ENST00000218318	0.016	-
ENST00000399283	0.016	-
ENST00000395036	0.016	-
ENST00000414064	0.016	-
ENST00000377225	0.016	-
ENST00000489594	0.016	-
ENST00000434523	0.016	-
ENST00000421361	0.016	-
ENST00000377229	0.016	-
ENST00000283568	0.016	-
ENST00000341822	0.016	-
ENST00000341831	0.016	-
ENST00000396487	0.016	-
ENST00000433648	0.016	-
ENST00000275830	0.016	-
ENST00000449727	0.016	-
ENST00000479022	0.016	-
ENST00000395866	0.016	-
ENST00000392448	0.016	-
ENST00000415612	0.016	-
ENST00000376526	0.016	-
ENST00000431846	0.016	-
ENST00000448793	0.016	-
ENST00000446101	0.016	-
ENST00000366801	0.016	-
ENST00000366807	0.016	-
ENST00000395646	0.016	-
ENST00000452309	0.016	-
ENST00000430600	0.016	-
ENST00000453328	0.016	-
ENST00000472935	0.016	-
ENST00000501850	0.016	-
ENST00000501642	0.016	-
ENST00000423783	0.016	ACTG1P24
ENST00000327505	0.016	AGPAT3
ENST00000398058	0.016	AGPAT3
ENST00000398061	0.016	AGPAT3
ENST00000445582	0.016	AGPAT3
ENST00000448845	0.016	AGPAT3
ENST00000457068	0.016	AGPAT3
ENST00000467358	0.016	AGPAT3
ENST00000484865	0.016	AGPAT3
ENST00000497909	0.016	AGPAT3
ENST00000431508	0.016	ANKHD1
ENST00000460278	0.016	ANKRD28
ENST00000476472	0.016	ANKRD28
ENST00000492895	0.016	ANKRD28
ENST00000395285	0.016	ARFGAP1
ENST00000486689	0.016	ASCC1
ENST00000492502	0.016	ASCC1
ENST00000368489	0.016	ATP8B2
ENST00000426445	0.016	ATP8B2
ENST00000488252	0.016	BORCS8
ENST00000359326	0.016	C1orf112
ENST00000413811	0.016	C1orf112
ENST00000459772	0.016	C1orf112
ENST00000470837	0.016	CCM2
ENST00000472223	0.016	CCM2
ENST00000492883	0.016	CCM2
ENST00000408918	0.016	CCNL2
ENST00000464156	0.016	CENPO
ENST00000349995	0.016	COG3
ENST00000465942	0.016	COG3
ENST00000486940	0.016	COG3
ENST00000380605	0.016	CPXM1
ENST00000462721	0.016	DMKN
ENST00000313143	0.016	DVL3
ENST00000423300	0.016	DVL3
ENST00000467873	0.016	DVL3
ENST00000478247	0.016	DVL3
ENST00000478639	0.016	DVL3
ENST00000498357	0.016	DXO
ENST00000273668	0.016	EAF2
ENST00000465664	0.016	EAF2
ENST00000490434	0.016	EAF2
ENST00000490477	0.016	EAF2
ENST00000379593	0.016	EIF1AX
ENST00000379607	0.016	EIF1AX
ENST00000415397	0.016	FAM133B
ENST00000438306	0.016	FAM133B
ENST00000445716	0.016	FAM133B
ENST00000480397	0.016	FAM133B
ENST00000490747	0.016	FAM133B
ENST00000400382	0.016	GGT1
ENST00000432867	0.016	GGT1
ENST00000313597	0.016	GMPPA
ENST00000358215	0.016	GMPPA
ENST00000435830	0.016	GOLGA4
ENST00000460882	0.016	GRHPR
ENST00000264424	0.016	GUCY1B3
ENST00000404269	0.016	HIST1H1PS1
ENST00000434039	0.016	HJURP
ENST00000470050	0.016	HK1
ENST00000446623	0.016	HMGN1P36
ENST00000361427	0.016	HMGN2
ENST00000466194	0.016	HMGN2
ENST00000479815	0.016	HMGN2
ENST00000483158	0.016	IGKV3-11
ENST00000428469	0.016	JTB
ENST00000461365	0.016	JTB
ENST00000414389	0.016	KDM6A
ENST00000433797	0.016	KDM6A
ENST00000475233	0.016	KDM6A
ENST00000484732	0.016	KDM6A
ENST00000485072	0.016	KDM6A
ENST00000456969	0.016	LDHBP2
ENST00000326764	0.016	LENG8
ENST00000251376	0.016	LILRA2
ENST00000251377	0.016	LILRA2
ENST00000391737	0.016	LILRA2
ENST00000391738	0.016	LILRA2
ENST00000439534	0.016	LILRA2
ENST00000472992	0.016	LILRA2
ENST00000495786	0.016	LILRA2
ENST00000393310	0.016	LIMS1
ENST00000480744	0.016	LIMS3
ENST00000460719	0.016	LIN9
ENST00000481685	0.016	LIN9
ENST00000425031	0.016	LINC00278
ENST00000444263	0.016	LINC00278
ENST00000423495	0.016	LPIN1
ENST00000370660	0.016	MAP7D3
ENST00000370663	0.016	MAP7D3
ENST00000495432	0.016	MAP7D3
ENST00000409447	0.016	MEF2B
ENST00000362019	0.016	METTL13
ENST00000367737	0.016	METTL13
ENST00000483734	0.016	MSTO1
ENST00000488901	0.016	MSTO1
ENST00000472591	0.016	NCAPG2
ENST00000372518	0.016	NEURL2
ENST00000329021	0.016	NFAM1
ENST00000490681	0.016	NT5DC2
ENST00000277120	0.016	NTRK2
ENST00000304053	0.016	NTRK2
ENST00000323115	0.016	NTRK2
ENST00000359847	0.016	NTRK2
ENST00000376208	0.016	NTRK2
ENST00000376213	0.016	NTRK2
ENST00000395882	0.016	NTRK2
ENST00000463271	0.016	OCRL
ENST00000462542	0.016	PCCB
ENST00000465176	0.016	PCCB
ENST00000444822	0.016	PCYT1A
ENST00000282096	0.016	PDE3B
ENST00000455098	0.016	PDE3B
ENST00000423691	0.016	PFN2
ENST00000490975	0.016	PFN2
ENST00000498307	0.016	PFN2
ENST00000352966	0.016	PKIA
ENST00000396418	0.016	PKIA
ENST00000379073	0.016	PMFBP1
ENST00000488282	0.016	POLQ
ENST00000284384	0.016	PRKCA
ENST00000413366	0.016	PRKCA
ENST00000397391	0.016	PRLR
ENST00000467514	0.016	PRPF3
ENST00000470824	0.016	PRPF3
ENST00000287912	0.016	RBM33
ENST00000392755	0.016	RBM33
ENST00000392759	0.016	RBM33
ENST00000438356	0.016	RBM33
ENST00000440108	0.016	RBM33
ENST00000486747	0.016	RBM33
ENST00000485487	0.016	REV1
ENST00000365603	0.016	RN7SKP81
ENST00000364180	0.016	RNU6-668P
ENST00000483219	0.016	RPS4XP13
ENST00000464410	0.016	SETD5
ENST00000358679	0.016	SLAIN1
ENST00000418532	0.016	SLAIN1
ENST00000446759	0.016	SLAIN1
ENST00000474663	0.016	SLAIN1
ENST00000488699	0.016	SLAIN1
ENST00000496045	0.016	SLAIN1
ENST00000459124	0.016	SNORD11
ENST00000375469	0.016	SUSD3
ENST00000471462	0.016	SUSD3
ENST00000442267	0.016	TBC1D9
ENST00000415568	0.016	TCEAL4
ENST00000472484	0.016	TCEAL4
ENST00000436507	0.016	TMX2P1
ENST00000346387	0.016	TP73
ENST00000354437	0.016	TP73
ENST00000357733	0.016	TP73
ENST00000378290	0.016	TP73
ENST00000478112	0.016	TSPAN15
ENST00000381031	0.016	TTC38
ENST00000421359	0.016	TTC38
ENST00000422713	0.016	TTC38
ENST00000451998	0.016	TTC38
ENST00000474728	0.016	UAP1
ENST00000289865	0.016	USP21
ENST00000368001	0.016	USP21
ENST00000479344	0.016	USP21
ENST00000485277	0.016	USP21
ENST00000492950	0.016	USP21
ENST00000493054	0.016	USP21
ENST00000472566	0.016	USP24
ENST00000482197	0.016	USP24
ENST00000484447	0.016	USP24
ENST00000461687	0.016	WDR6
ENST00000312087	0.016	WHSC1
ENST00000353275	0.016	WHSC1
ENST00000382888	0.016	WHSC1
ENST00000398261	0.016	WHSC1
ENST00000420906	0.016	WHSC1
ENST00000337990	0.016	ZC4H2
ENST00000374839	0.016	ZC4H2
ENST00000447788	0.016	ZC4H2
ENST00000476032	0.016	ZC4H2
ENST00000488608	0.016	ZC4H2
ENST00000488831	0.016	ZC4H2
ENST00000492653	0.016	ZC4H2
ENST00000268655	0.016	ZNF174
ENST00000344823	0.016	ZNF174
ENST00000458643	0.016	-
ENST00000364308	0.016	-
ENST00000426503	0.016	-
ENST00000446842	0.017	-
ENST00000394454	0.017	-
ENST00000500846	0.017	-
ENST00000466815	0.017	MSTO1
ENST00000380527	0.017	RRAGA
ENST00000423362	0.017	ZNF672
ENST00000401988	0.018	-
ENST00000371711	0.018	B4GALT5
ENST00000431765	0.018	DVL3
ENST00000493553	0.018	PRPF3
ENST00000489852	0.018	SDHAF3
ENST00000375472	0.018	SUSD3
ENST00000382891	0.018	WHSC1
ENST00000468681	0.018	-
ENST00000367736	0.019	-
ENST00000393672	0.019	-
ENST00000475290	0.019	-
ENST00000327872	0.019	-
ENST00000400316	0.019	-
ENST00000415319	0.019	-
ENST00000396321	0.019	-
ENST00000434867	0.019	-
ENST00000448689	0.019	-
ENST00000451426	0.019	-
ENST00000494530	0.019	-
ENST00000412525	0.019	-
ENST00000442817	0.019	-
ENST00000431475	0.019	-
ENST00000438860	0.019	-
ENST00000389459	0.019	-
ENST00000436634	0.019	-
ENST00000476894	0.019	-
ENST00000315448	0.019	-
ENST00000334516	0.019	-
ENST00000381762	0.019	-
ENST00000448809	0.019	-
ENST00000438598	0.019	-
ENST00000357469	0.019	-
ENST00000301196	0.019	-
ENST00000472956	0.019	-
ENST00000432470	0.019	-
ENST00000332756	0.019	-
ENST00000319969	0.019	-
ENST00000397531	0.019	-
ENST00000451432	0.019	-
ENST00000390544	0.019	-
ENST00000424006	0.019	-
ENST00000426314	0.019	-
ENST00000473411	0.019	-
ENST00000458389	0.019	-
ENST00000499913	0.019	-
ENST00000502133	0.019	-
ENST00000428549	0.019	ABCA8
ENST00000446382	0.019	ACTG1P14
ENST00000415131	0.019	ADI1
ENST00000291572	0.019	AGPAT3
ENST00000398063	0.019	AGPAT3
ENST00000422850	0.019	AGPAT3
ENST00000448287	0.019	AGPAT3
ENST00000479117	0.019	AGPAT3
ENST00000481319	0.019	AGPAT3
ENST00000498670	0.019	AGPAT3
ENST00000462121	0.019	ANKHD1
ENST00000353546	0.019	ARFGAP1
ENST00000370275	0.019	ARFGAP1
ENST00000370283	0.019	ARFGAP1
ENST00000394915	0.019	ASCC1
ENST00000368490	0.019	ATP8B2
ENST00000477565	0.019	BORCS8
ENST00000286031	0.019	C1orf112
ENST00000472795	0.019	C1orf112
ENST00000288502	0.019	C9orf91
ENST00000374049	0.019	C9orf91
ENST00000471206	0.019	C9orf91
ENST00000480382	0.019	CCM2
ENST00000480658	0.019	CCM2
ENST00000482714	0.019	CCM2
ENST00000480479	0.019	CCNL2
ENST00000481223	0.019	CCNL2
ENST00000482365	0.019	CCNL2
ENST00000465416	0.019	CCNY
ENST00000262498	0.019	CFAP20
ENST00000378962	0.019	CXorf21
ENST00000423540	0.019	CXorf40A
ENST00000428236	0.019	CXorf40A
ENST00000434353	0.019	CXorf40A
ENST00000346473	0.019	DDIT3
ENST00000492341	0.019	DMKN
ENST00000451944	0.019	EAF2
ENST00000266397	0.019	ERP27
ENST00000481407	0.019	FAM133B
ENST00000305699	0.019	FANCA
ENST00000389301	0.019	FANCA
ENST00000389302	0.019	FANCA
ENST00000470757	0.019	FANCD2
ENST00000480909	0.019	FANCD2
ENST00000182377	0.019	FAR2
ENST00000397091	0.019	FGFR1
ENST00000397103	0.019	FGFR1
ENST00000397108	0.019	FGFR1
ENST00000425967	0.019	FGFR1
ENST00000447712	0.019	FGFR1
ENST00000466021	0.019	FGFR1
ENST00000470826	0.019	FGFR1
ENST00000487647	0.019	FGFR1
ENST00000496296	0.019	FGFR1
ENST00000256680	0.019	FKBP11
ENST00000444214	0.019	FKBP11
ENST00000453172	0.019	FKBP11
ENST00000460382	0.019	FTO
ENST00000405405	0.019	GAPDHP63
ENST00000466347	0.019	GIMAP5
ENST00000341142	0.019	GMPPA
ENST00000373908	0.019	GMPPA
ENST00000373917	0.019	GMPPA
ENST00000443704	0.019	GMPPA
ENST00000480034	0.019	GMPPA
ENST00000480506	0.019	GMPPA
ENST00000481170	0.019	GMPPA
ENST00000480596	0.019	GRHPR
ENST00000491488	0.019	GRHPR
ENST00000493368	0.019	GRHPR
ENST00000494290	0.019	GRHPR
ENST00000455639	0.019	GUCY1A3
ENST00000373395	0.019	HJURP
ENST00000414924	0.019	HJURP
ENST00000453122	0.019	HJURP
ENST00000454020	0.019	HJURP
ENST00000460563	0.019	HMGN2
ENST00000464888	0.019	HMGN2
ENST00000467700	0.019	HMGN2
ENST00000468388	0.019	HMGN2
ENST00000379113	0.019	IL7
ENST00000302347	0.019	ITGB2
ENST00000355153	0.019	ITGB2
ENST00000397850	0.019	ITGB2
ENST00000397852	0.019	ITGB2
ENST00000479202	0.019	ITGB2
ENST00000479849	0.019	ITGB2
ENST00000498666	0.019	ITGB2
ENST00000271002	0.019	ITGB3BP
ENST00000462285	0.019	ITGB3BP
ENST00000478138	0.019	ITGB3BP
ENST00000478538	0.019	ITGB3BP
ENST00000377967	0.019	KDM6A
ENST00000382899	0.019	KDM6A
ENST00000376514	0.019	LENG8
ENST00000324602	0.019	LILRB1
ENST00000396315	0.019	LILRB1
ENST00000396317	0.019	LILRB1
ENST00000396327	0.019	LILRB1
ENST00000396332	0.019	LILRB1
ENST00000421584	0.019	LILRB1
ENST00000462628	0.019	LILRB1
ENST00000480257	0.019	LILRB1
ENST00000409441	0.019	LIMS1
ENST00000328205	0.019	LIN9
ENST00000333319	0.019	LINC01006
ENST00000499346	0.019	LINC01184
ENST00000501173	0.019	LINC01184
ENST00000501652	0.019	LINC01184
ENST00000501702	0.019	LINC01184
ENST00000487346	0.019	LPIN1
ENST00000487576	0.019	LPIN1
ENST00000263545	0.019	LUC7L2
ENST00000354926	0.019	LUC7L2
ENST00000435096	0.019	LUC7L2
ENST00000456182	0.019	LUC7L2
ENST00000463912	0.019	LUC7L2
ENST00000482860	0.019	LUC7L2
ENST00000498518	0.019	LUC7L2
ENST00000316077	0.019	MAP7D3
ENST00000370661	0.019	MAP7D3
ENST00000361735	0.019	METTL13
ENST00000476386	0.019	METTL13
ENST00000424008	0.019	MICALL1
ENST00000454685	0.019	MICALL1
ENST00000489812	0.019	MICALL1
ENST00000460199	0.019	MSTO1
ENST00000462250	0.019	MSTO1
ENST00000473327	0.019	MSTO1
ENST00000478756	0.019	MSTO1
ENST00000482284	0.019	MSTO1
ENST00000483832	0.019	MSTO1
ENST00000494995	0.019	MSTO1
ENST00000441982	0.019	NCAPG2
ENST00000355469	0.019	NFAM1
ENST00000328085	0.019	NPIPA1
ENST00000424549	0.019	NPIPA1
ENST00000472413	0.019	NPIPA1
ENST00000478769	0.019	NUDCD3
ENST00000468811	0.019	OARD1
ENST00000465423	0.019	PCCB
ENST00000489491	0.019	PDZD8
ENST00000460404	0.019	PFN2
ENST00000468323	0.019	PFN2
ENST00000475518	0.019	PFN2
ENST00000481275	0.019	PFN2
ENST00000498169	0.019	PFN2
ENST00000266671	0.019	PHLDA1
ENST00000264233	0.019	POLQ
ENST00000476970	0.019	PRPF3
ENST00000337659	0.019	PRPF4B
ENST00000463634	0.019	PRPF4B
ENST00000466185	0.019	PRPF4B
ENST00000480058	0.019	PRPF4B
ENST00000481109	0.019	PRPF4B
ENST00000298999	0.019	R3HCC1L
ENST00000314594	0.019	R3HCC1L
ENST00000370584	0.019	R3HCC1L
ENST00000321437	0.019	RAB8B
ENST00000243325	0.019	RAB9A
ENST00000464506	0.019	RAB9A
ENST00000353796	0.019	RBAK
ENST00000396912	0.019	RBAK
ENST00000396904	0.019	RBAK-RBAKDN
ENST00000407184	0.019	RBAK-RBAKDN
ENST00000307403	0.019	RBM33
ENST00000392761	0.019	RBM33
ENST00000401878	0.019	RBM33
ENST00000493207	0.019	RER1
ENST00000369637	0.019	RHOC
ENST00000384017	0.019	RNU6-620P
ENST00000264932	0.019	SDHA
ENST00000345714	0.019	SGK3
ENST00000396596	0.019	SGK3
ENST00000222345	0.019	SIPA1L3
ENST00000476317	0.019	SIPA1L3
ENST00000267219	0.019	SLAIN1
ENST00000314070	0.019	SLAIN1
ENST00000351546	0.019	SLAIN1
ENST00000377236	0.019	SLAIN1
ENST00000462234	0.019	SLAIN1
ENST00000466548	0.019	SLAIN1
ENST00000397149	0.019	SMU1
ENST00000394563	0.019	STIP1P3
ENST00000415914	0.019	THAP5
ENST00000438588	0.019	TJAP1
ENST00000233047	0.019	TMEM159
ENST00000261388	0.019	TMEM159
ENST00000451578	0.019	TMEM159
ENST00000348161	0.019	TOM1L1
ENST00000445275	0.019	TOM1L1
ENST00000373290	0.019	TSPAN15
ENST00000417709	0.019	TTC38
ENST00000476240	0.019	UAP1
ENST00000435041	0.019	UBE2J1
ENST00000284440	0.019	UCHL1
ENST00000381760	0.019	UCHL1
ENST00000472501	0.019	UCHL1
ENST00000482385	0.019	USP21
ENST00000486299	0.019	USP21
ENST00000476045	0.019	VPS13D
ENST00000481484	0.019	VPS13D
ENST00000321464	0.019	ZBTB38
ENST00000441582	0.019	ZBTB38
ENST00000341885	0.019	ZBTB8OS
ENST00000466361	0.019	ZBTB8OS
ENST00000467652	0.019	ZBTB8OS
ENST00000468695	0.019	ZBTB8OS
ENST00000473294	0.019	ZBTB8OS
ENST00000473383	0.019	ZBTB8OS
ENST00000483138	0.019	ZBTB8OS
ENST00000498691	0.019	ZBTB8OS
ENST00000487638	0.019	ZNF638
ENST00000321418	0.019	-
ENST00000460164	0.019	-
ENST00000497397	0.019	-
ENST00000499986	0.019	-
ENST00000470746	0.02	DMKN
ENST00000471173	0.02	JTB
ENST00000410093	0.02	LIMS1
ENST00000456917	0.02	MIR155HG
ENST00000482595	0.02	REV1
ENST00000362752	0.02	RN7SKP20
ENST00000468024	0.02	TCEAL4
ENST00000291232	0.02	TNFRSF13C
ENST00000325000	0.02	-
ENST00000262030	0.021	ATP5B
ENST00000496202	0.021	PRPF3
ENST00000483812	0.021	RPS10P16
ENST00000459851	0.021	TJAP1
ENST00000456684	0.022	-
ENST00000341850	0.022	-
ENST00000369731	0.022	-
ENST00000416472	0.022	-
ENST00000162023	0.022	-
ENST00000267067	0.022	-
ENST00000380235	0.022	-
ENST00000380257	0.022	-
ENST00000310729	0.022	-
ENST00000460708	0.022	-
ENST00000413389	0.022	-
ENST00000400383	0.022	-
ENST00000406383	0.022	-
ENST00000430030	0.022	-
ENST00000414653	0.022	-
ENST00000441201	0.022	-
ENST00000379114	0.022	-
ENST00000350915	0.022	-
ENST00000342812	0.022	-
ENST00000377666	0.022	-
ENST00000371114	0.022	-
ENST00000453552	0.022	-
ENST00000377218	0.022	-
ENST00000457148	0.022	-
ENST00000372446	0.022	-
ENST00000422104	0.022	-
ENST00000436278	0.022	-
ENST00000397727	0.022	-
ENST00000432712	0.022	-
ENST00000383806	0.022	-
ENST00000417070	0.022	-
ENST00000493655	0.022	-
ENST00000273176	0.022	-
ENST00000431274	0.022	-
ENST00000437303	0.022	-
ENST00000447247	0.022	-
ENST00000448330	0.022	-
ENST00000422267	0.022	-
ENST00000355930	0.022	-
ENST00000455203	0.022	-
ENST00000458498	0.022	-
ENST00000478041	0.022	-
ENST00000434215	0.022	-
ENST00000315806	0.022	-
ENST00000433962	0.022	-
ENST00000434814	0.022	-
ENST00000356085	0.022	-
ENST00000379451	0.022	-
ENST00000389214	0.022	-
ENST00000380515	0.022	-
ENST00000363544	0.022	-
ENST00000491255	0.022	-
ENST00000394739	0.022	-
ENST00000400810	0.022	-
ENST00000457305	0.022	-
ENST00000458815	0.022	-
ENST00000501949	0.022	-
ENST00000499381	0.022	-
ENST00000499647	0.022	-
ENST00000500597	0.022	-
ENST00000327435	0.022	ADI1
ENST00000382093	0.022	ADI1
ENST00000474735	0.022	AGPAT3
ENST00000227618	0.022	ANAPC15
ENST00000317126	0.022	ASCC1
ENST00000394919	0.022	ASCC1
ENST00000461369	0.022	ASCC1
ENST00000444486	0.022	BORCS8-MEF2B
ENST00000466580	0.022	C1orf112
ENST00000481744	0.022	C1orf112
ENST00000496973	0.022	C1orf112
ENST00000482552	0.022	C9orf91
ENST00000468986	0.022	CASK
ENST00000469265	0.022	CASK
ENST00000461377	0.022	CCM2
ENST00000475551	0.022	CCM2
ENST00000476594	0.022	CCM2
ENST00000477605	0.022	CCM2
ENST00000400809	0.022	CCNL2
ENST00000425598	0.022	CCNL2
ENST00000469113	0.022	CCNL2
ENST00000471930	0.022	CCNL2
ENST00000482621	0.022	CCNL2
ENST00000488340	0.022	CCNL2
ENST00000330560	0.022	CDCA2
ENST00000380665	0.022	CDCA2
ENST00000468163	0.022	CEP85
ENST00000480446	0.022	CEP85
ENST00000298912	0.022	CLMN
ENST00000393985	0.022	CXorf40A
ENST00000431132	0.022	CXorf40A
ENST00000461300	0.022	DMKN
ENST00000429631	0.022	DOK1
ENST00000495880	0.022	DUSP7
ENST00000435708	0.022	DVL3
ENST00000375356	0.022	DXO
ENST00000491327	0.022	DXO
ENST00000253108	0.022	EIF3G
ENST00000490308	0.022	EPB41
ENST00000389156	0.022	FAM169A
ENST00000257515	0.022	FAM189A2
ENST00000383807	0.022	FANCD2
ENST00000419585	0.022	FANCD2
ENST00000431693	0.022	FANCD2
ENST00000262093	0.022	FECH
ENST00000382873	0.022	FECH
ENST00000326324	0.022	FGFR1
ENST00000335922	0.022	FGFR1
ENST00000341462	0.022	FGFR1
ENST00000356207	0.022	FGFR1
ENST00000397113	0.022	FGFR1
ENST00000440174	0.022	FGFR1
ENST00000464163	0.022	FGFR1
ENST00000474970	0.022	FGFR1
ENST00000484370	0.022	FGFR1
ENST00000380250	0.022	FRY
ENST00000358752	0.022	FUT4
ENST00000400380	0.022	GGT1
ENST00000455657	0.022	GMPPA
ENST00000356847	0.022	GOLGA4
ENST00000361924	0.022	GOLGA4
ENST00000437131	0.022	GOLGA4
ENST00000296518	0.022	GUCY1A3
ENST00000393832	0.022	GUCY1A3
ENST00000443668	0.022	GUCY1A3
ENST00000463817	0.022	HMGN2
ENST00000390547	0.022	IGHA1
ENST00000390545	0.022	IGHG2
ENST00000442590	0.022	IL1R1
ENST00000263851	0.022	IL7
ENST00000343161	0.022	INTS8
ENST00000397854	0.022	ITGB2
ENST00000397857	0.022	ITGB2
ENST00000475170	0.022	ITGB2
ENST00000371092	0.022	ITGB3BP
ENST00000460251	0.022	ITGB3BP
ENST00000460394	0.022	ITGB3BP
ENST00000461681	0.022	ITGB3BP
ENST00000465781	0.022	ITGB3BP
ENST00000476508	0.022	ITGB3BP
ENST00000489099	0.022	ITGB3BP
ENST00000431196	0.022	KDM6A
ENST00000451692	0.022	KDM6A
ENST00000479423	0.022	KDM6A
ENST00000439642	0.022	KIAA0226L
ENST00000377669	0.022	KLF12
ENST00000396331	0.022	LILRB1
ENST00000480375	0.022	LILRB1
ENST00000487425	0.022	LILRB1
ENST00000422797	0.022	LIMS1
ENST00000449684	0.022	LIMS1
ENST00000366808	0.022	LIN9
ENST00000414584	0.022	LINC00152
ENST00000261292	0.022	LIPG
ENST00000427224	0.022	LIPG
ENST00000341547	0.022	LMO7
ENST00000377499	0.022	LMO7
ENST00000447038	0.022	LMO7
ENST00000467686	0.022	LMO7
ENST00000485987	0.022	LMO7
ENST00000497947	0.022	LMO7
ENST00000489540	0.022	MDC1
ENST00000367182	0.022	MDM4
ENST00000444261	0.022	MDM4
ENST00000454264	0.022	MDM4
ENST00000410050	0.022	MEF2B
ENST00000424583	0.022	MEF2B
ENST00000296350	0.022	MELTF
ENST00000473501	0.022	MELTF
ENST00000478330	0.022	METTL13
ENST00000215957	0.022	MICALL1
ENST00000402631	0.022	MICALL1
ENST00000445494	0.022	MICALL1
ENST00000380321	0.022	MLLT3
ENST00000468513	0.022	MLLT3
ENST00000465137	0.022	MSTO1
ENST00000475253	0.022	MSTO1
ENST00000490642	0.022	MSTO1
ENST00000265517	0.022	MTTP
ENST00000422897	0.022	MTTP
ENST00000457717	0.022	MTTP
ENST00000251496	0.022	NCAPG
ENST00000424266	0.022	OARD1
ENST00000463088	0.022	OARD1
ENST00000465893	0.022	OARD1
ENST00000467234	0.022	OARD1
ENST00000469104	0.022	OARD1
ENST00000471367	0.022	OARD1
ENST00000479950	0.022	OARD1
ENST00000480585	0.022	OARD1
ENST00000482853	0.022	OARD1
ENST00000357121	0.022	OCRL
ENST00000371113	0.022	OCRL
ENST00000318663	0.022	ORAI3
ENST00000482028	0.022	PABPC4
ENST00000459873	0.022	PCCB
ENST00000268896	0.022	PCTP
ENST00000325214	0.022	PCTP
ENST00000417982	0.022	PCTP
ENST00000420367	0.022	PDCD4-AS1
ENST00000460989	0.022	PDE9A
ENST00000334464	0.022	PDZD8
ENST00000482496	0.022	PDZD8
ENST00000489302	0.022	PDZD8
ENST00000452853	0.022	PFN2
ENST00000283977	0.022	PGM3
ENST00000497351	0.022	PHLPP1
ENST00000483644	0.022	POLM
ENST00000304979	0.022	PPIH
ENST00000372549	0.022	PPIH
ENST00000372550	0.022	PPIH
ENST00000440068	0.022	PPIH
ENST00000461351	0.022	PPIH
ENST00000370021	0.022	PRPF38B
ENST00000370022	0.022	PRPF38B
ENST00000370025	0.022	PRPF38B
ENST00000467302	0.022	PRPF38B
ENST00000485810	0.022	PRPF38B
ENST00000461612	0.022	PRPF4B
ENST00000490399	0.022	PRPF4B
ENST00000490653	0.022	PRPF4B
ENST00000494674	0.022	PRPF4B
ENST00000370586	0.022	R3HCC1L
ENST00000267512	0.022	RAB15
ENST00000426039	0.022	RAB15
ENST00000498308	0.022	RBAKDN
ENST00000266022	0.022	RBM6
ENST00000419610	0.022	RBM6
ENST00000421682	0.022	RBM6
ENST00000422955	0.022	RBM6
ENST00000425608	0.022	RBM6
ENST00000433811	0.022	RBM6
ENST00000434592	0.022	RBM6
ENST00000438912	0.022	RBM6
ENST00000441115	0.022	RBM6
ENST00000442092	0.022	RBM6
ENST00000443081	0.022	RBM6
ENST00000446471	0.022	RBM6
ENST00000454079	0.022	RBM6
ENST00000478026	0.022	RBM6
ENST00000483350	0.022	RBM6
ENST00000491874	0.022	RBM6
ENST00000493652	0.022	RBM6
ENST00000306256	0.022	RER1
ENST00000378512	0.022	RER1
ENST00000378513	0.022	RER1
ENST00000488353	0.022	RER1
ENST00000436685	0.022	RHOC
ENST00000411392	0.022	RN7SKP273
ENST00000384606	0.022	RNU6-658P
ENST00000463217	0.022	RPL3P9
ENST00000482972	0.022	RPL5P29
ENST00000494093	0.022	RPS15P9
ENST00000443417	0.022	RPS2P35
ENST00000397102	0.022	SEC13
ENST00000479868	0.022	SEC13
ENST00000431285	0.022	SETD5
ENST00000412170	0.022	SHC1
ENST00000414115	0.022	SHC1
ENST00000444664	0.022	SHC1
ENST00000413231	0.022	SLC16A1-AS1
ENST00000451149	0.022	SLC16A1-AS1
ENST00000215730	0.022	SNAP29
ENST00000439214	0.022	SNAP29
ENST00000490458	0.022	SNAP29
ENST00000472480	0.022	SOS1
ENST00000424417	0.022	SOX9-AS1
ENST00000339241	0.022	SPRY1
ENST00000394339	0.022	SPRY1
ENST00000372629	0.022	TCEAL4
ENST00000494801	0.022	TCEAL4
ENST00000311003	0.022	TERF1P1
ENST00000484452	0.022	THAP5
ENST00000372445	0.022	TJAP1
ENST00000372449	0.022	TJAP1
ENST00000372452	0.022	TJAP1
ENST00000436109	0.022	TJAP1
ENST00000454762	0.022	TJAP1
ENST00000377507	0.022	TNFRSF9
ENST00000492571	0.022	TNFRSF9
ENST00000378280	0.022	TP73
ENST00000378285	0.022	TP73
ENST00000378288	0.022	TP73
ENST00000326010	0.022	UPB1
ENST00000382760	0.022	UPB1
ENST00000415388	0.022	UPB1
ENST00000498140	0.022	UPB1
ENST00000480962	0.022	USP24
ENST00000292729	0.022	USP41
ENST00000486536	0.022	USP41
ENST00000382892	0.022	WHSC1
ENST00000382895	0.022	WHSC1
ENST00000436793	0.022	WHSC1
ENST00000479075	0.022	ZBTB8OS
ENST00000492007	0.022	ZBTB8OS
ENST00000437658	0.022	ZNF638
ENST00000448036	0.022	-
ENST00000414207	0.022	-
ENST00000453454	0.022	-
ENST00000417281	0.022	-
ENST00000421200	0.023	LENG8
ENST00000473412	0.023	LILRB1
ENST00000420197	0.024	-
ENST00000444860	0.024	-
ENST00000437474	0.024	-
ENST00000389213	0.024	-
ENST00000456943	0.024	GMDS-AS1
ENST00000443438	0.024	RER1
ENST00000477007	0.024	RPL12P35
ENST00000222247	0.024	RPL18A
ENST00000262584	0.024	RPL8
ENST00000501248	0.024	SUPT4H1P2
ENST00000378295	0.024	TP73
ENST00000482415	0.024	WHSC1
ENST00000416583	0.026	-
ENST00000414036	0.026	-
ENST00000487414	0.026	-
ENST00000326296	0.026	-
ENST00000322896	0.026	-
ENST00000382889	0.026	-
ENST00000476861	0.026	-
ENST00000376405	0.026	-
ENST00000429610	0.026	-
ENST00000221214	0.026	-
[truncated: 2,072 more rows]

## Sheet: Table S4
Genes carrying variants significantly associated with risk of ALS by GWAS
ABCA3
AGRN
AMT
APOC1
APOC2
APOE
ARMC4
ASB10
BBS1
CARD9
CDH15
CDT1
CENPJ
CHEK2
CHRNA4
COL18A1
COL5A2
COL6A1
COMT
ELAC2
EPHA2
FGFR3
GRN
HERC2
HLA-DQA2
HLA-DQB1
IDUA
IGF1
LAMA2
LAMC3
LDB3
MAGEL2
MAMDC4
MTHFR
MYO15A
NDUFAF5
NLRC3
NOTCH1
NPPA
OCA
OCA2
PIK3R2
RECQL4
RFX6
ROM1
RPL41P2
SCN4A
SLC26A1
SLC37A4
ST8SIA6
STK11
SYNRG
TBC1D24
TCAP
TCOF1
TMEM82
TNIK
TPMT
TSC2
TTN
ZFP57
ZNF469

## Sheet: Table S5
Network 27 with associated genes added using GeneMANIA with cell-specific gene expression
Gene	Expressed in microglia/macrophage in human brain (FPKM > 33rd percentile)	Expressed in mature astrocytes in human brain (FPKM > 33rd percentile)	Expressed in oligodendrocytes in human brain (FPKM > 33rd percentile)
AIF1	Yes	No	No
APOC1	Yes	Yes	No
APOE	No	Yes	No
AQP1	No	Yes	No
AQP4	No	Yes	No
ARID2	Yes	Yes	Yes
ARID4B	Yes	Yes	Yes
ATP5G2	Yes	Yes	Yes
ATP8B4	Yes	No	No
BBOX1	No	Yes	No
C1QA	Yes	No	No
C1QB	Yes	No	No
C3AR1	Yes	No	No
CAMSAP1	No	No	No
CD14	Yes	No	No
CD163	Yes	No	No
CEBPD	Yes	No	No
COLGALT1	Not available
CPED1	Not available
CSF1R	Yes	No	No
DACT1	No	No	No
DCN	No	No	No
DDR2	No	Yes	No
EDA	No	No	No
EDNRB	No	Yes	No
FCER1G	Yes	No	No
FCGR1B	Yes	No	No
FCGR2A	Yes	No	No
FCGR3B	Yes	No	No
FLNC	No	No	Yes
G2E3	No	No	No
GLIPR1	Yes	No	No
GON4L	Yes	Yes	Yes
HAUS8	Yes	No	No
HCK	Yes	No	No
HSPA6	Yes	No	Yes
IGSF6	Yes	No	No
IKZF1	Yes	No	No
ITGB2	Yes	No	No
KLF12	No	Yes	Yes
LILRA2	Yes	No	No
LILRB2	Yes	No	No
LST1	No	No	No
LY75	Yes	No	No
MAFB	Yes	No	No
MNDA	Yes	No	No
MS4A4A	Yes	No	No
MS4A6A	Yes	No	No
NKAIN4	No	Yes	No
NLRC4	Yes	No	No
PARP3	No	Yes	No
PCDHGA9	No	No	No
PGM2	Yes	No	No
PHTF2	Yes	No	Yes
PHYHD1	No	Yes	No
PMP2	No	Yes	Yes
RBBP6	Yes	Yes	Yes
RNASE7	No	No	No
RNF213	Yes	No	No
ROPN1	No	No	No
SCIN	Yes	No	No
SDCCAG3	No	No	No
SERPINA3	No	Yes	No
SLC40A1	Yes	Yes	Yes
SRPX	No	Yes	No
SSH2	Yes	No	No
THBD	Yes	No	No
TLR2	Yes	No	No
TMEM221	No	Yes	No
TMX1	Yes	Yes	Yes
TREM2	Yes	No	No
TRPV4	No	No	No
TYROBP	Yes	No	No
VSIG4	Yes	No	No
YWHAZ	Yes	Yes	Yes
ZNF333	No	No	No
ZNF395	No	No	No

## Sheet: Table S6
Genes able to differentiate lymphoblasotid cells from patients with rapid and slowly progressive disease identified by logistic regression
C9ORF72-ALS	Sporadic ALS
ARID4B	CEBPD
FCER1G	LILRB2
GLIPR1	NKAIN4
GON4L	PGM2
IKZF1	TMEM221
ITGB2	ZNF333
KLF12	C1QA
LILRA2	CSF1R
MNDA	DDR2
PHTF2	PHYHD1
TYROBP	THBD
LST1	YWHAZ
RNF213	APOE
CAMSAP1	ARID2
CEBPD	ZNF395
	ITGB2
	LILRA2
	ROPN1
	SSH2
	TMX1

## Sheet: Table S7
Genetic determinants of CSF Soluble TREM2 Concentration
MS4A6E
MS4A4A
MS4A6E
CAV2
LINGO2
ATP12A
ADAMTS6
LUZP2
SLC37A2
ERCC4
NRG3
IL6
SOX14
LINC00704
ZNF133
GALNT18
AP2B1
LINC01044
SLC8A2
VSX1
LINC00961
TVP23C
LIPM
SUGCT
CDH2
ABCC4
NUB1
EXT2
TMEM132D
LIN28A
LOC388882
C16orf82
CCDC59
ARRDC3-AS1
MAP4K4
WDR25
GNG12-AS1
NUP210P1
ARID1B
SORBS1
FKBP9P1
PHF2
CNDP2
PANK3
TNS3
ABI2
LINC00640
SPINK1
DOCK8
SLC25A24
ZNF429
ZC3H18
MRPL46
POMGNT2
ANKRD24
TMX1
TM2D3
TNFSF11
WWOX
ABCC5
ATG4C
PITPNC1
ACSM6
DMP1
CCL25
GPC6
MS4A6A
NUF2
PADI6
NRXN3
NKAIN3

## Sheet: Table S8
Genes carrying variants significantly associated with risk of Alzheimer's disease by GWAS
TOMM40
APOC1
BIN1
PVRL2
APOE
BCAM
PICALM
CLU
CR1
ABCA7
MS4A2
SORL1
MS4A6A
PTK2B
LOC285965
LOC100289673
TREM2
HLA-DRB1
BCAS3
CEACAM16
CD2AP
BZW2
SPON1
GAB2
MTHFD1L
ZCWPW1
CACNA1G
LRRC68
CD33
GLIS3
GPR141
SLC24A4
FERMT2
CTNNA2
ANKRD55
PDE7B
CELF1
MYO16
CLMN
ZNF292
TGM6
BCHE
INPP5D
MEF2C
CASS4
APOC4
EDAR
RBBP6
NCR2
CYP27C1
EED
HLA-DQA1
MS4A4A
BCL3
TXNDC3
ZBBX
MIR3660
LOC100287216
SCARA3
TNRC6A
FOXP4
